# Supplementary material for: USP7 deubiquitinase stabilizes FAN1 to support DNA crosslink repair and suppress CAG repeat expansion
Source: Nat Commun. 2026 Mar 6;17:3551. doi: 10.1038/s41467-026-70051-9 (PMC13086964; doi:10.1038/s41467-026-70051-9)
Supplement: Supplementary file 3 — Supplementary Data 1 [file 41467_2026_70051_MOESM3_ESM.xlsx]

## Sheet: Table S1
Supplementary Data1. Proteins identified to interact with FAN1 by mass spectrometry in HEK293 cells.
Protein raw intensities, log2 (Fold Change) and -log(FalseDiscroveryRate) are given.
Proteins displayed in Figure 1A are highlighted.
			Raw intensities
Identifier	Description	Name	Control 1	Control 2	Control 3	FAN1-GFP 1	FAN1-GFP 2	FAN1-GFP 3	log2 (Fold Change)	-log10 (FDR)
BAIT37637	Bait	FAN1	0	0	0	1.18551e+06	1.17203e+06	1.49748e+06	6.74479	5.47577
P42212	Green fluorescent protein OS=Aequorea victoria OX=6100 GN=GFP PE=1 SV=1	GFP	0	0	0	508305	502374	593187	5.48483	5.34057
P40692	DNA mismatch repair protein Mlh1 OS=Homo sapiens OX=9606 GN=MLH1 PE=1 SV=1	MLH1	0	0	0	365800	356400	503620	5.08281	5.07903
P54278	Mismatch repair endonuclease PMS2 OS=Homo sapiens OX=9606 GN=PMS2 PE=1 SV=2	PMS2	0	0	0	307975	294433	412908	4.8127	4.99091
Q03001	Dystonin OS=Homo sapiens OX=9606 GN=DST PE=1 SV=4	DST	0	0	0	282968	224066	228945	4.35703	4.93592
P52292	Importin subunit alpha-1 OS=Homo sapiens OX=9606 GN=KPNA2 PE=1 SV=1	KPNA2	5159.93	6474.43	7768.67	442692	429626	711317	6.33056	4.91793
O60336	Mitogen-activated protein kinase-binding protein 1 OS=Homo sapiens OX=9606 GN=MAPKBP1 PE=1 SV=4	MAPKBP1	0	0	0	759641	678869	1.55385e+06	6.28592	4.89223
P62979	Ubiquitin-40S ribosomal protein S27a OS=Homo sapiens OX=9606 GN=RPS27A PE=1 SV=2	RPS27A	6917.01	10750.8	9051.08	301834	292581	445386	5.2782	4.87777
Q14974	Importin subunit beta-1 OS=Homo sapiens OX=9606 GN=KPNB1 PE=1 SV=2	KPNB1	5592.82	4916.22	7678.31	156176	152248	207026	4.83635	4.87777
P62249	Small ribosomal subunit protein uS9 OS=Homo sapiens OX=9606 GN=RPS16 PE=1 SV=2	RPS16	8472.33	11394	8648.41	226147	204958	290243	4.65867	4.87777
P11142	Heat shock cognate 71 kDa protein OS=Homo sapiens OX=9606 GN=HSPA8 PE=1 SV=1	HSPA8	6450.83	5173.26	10551.4	263838	259552	388307	5.40151	4.81742
P13010	X-ray repair cross-complementing protein 5 OS=Homo sapiens OX=9606 GN=XRCC5 PE=1 SV=3	XRCC5	3321.83	2556.08	4483.38	79204.5	75459.6	116005	4.71756	4.81742
Q9NP81	Serine--tRNA ligase, mitochondrial OS=Homo sapiens OX=9606 GN=SARS2 PE=1 SV=1	SARS2	4852.67	4164.82	5351.51	83815.3	82649.4	127582	4.33212	4.81742
P25398	Small ribosomal subunit protein eS12 OS=Homo sapiens OX=9606 GN=RPS12 PE=1 SV=3	RPS12	10646.8	13690.3	16945.3	253063	228569	332719	4.30925	4.81742
P46781	Small ribosomal subunit protein uS4 OS=Homo sapiens OX=9606 GN=RPS9 PE=1 SV=3	RPS9	12684.8	13444.8	13622.8	200942	175006	273011	4.00425	4.81742
P15880	Small ribosomal subunit protein uS5 OS=Homo sapiens OX=9606 GN=RPS2 PE=1 SV=2	RPS2	11795.4	13476.4	14830.4	171133	157838	214375	3.75409	4.81742
P39019	Small ribosomal subunit protein eS19 OS=Homo sapiens OX=9606 GN=RPS19 PE=1 SV=2	RPS19	14993.7	15719.7	15867.3	170136	158082	196088	3.48722	4.81742
P23396	Small ribosomal subunit protein uS3 OS=Homo sapiens OX=9606 GN=RPS3 PE=1 SV=2	RPS3	10712.5	10587.8	16249.9	217591	189022	276519	4.19707	4.79188
Q13263	Transcription intermediary factor 1-beta OS=Homo sapiens OX=9606 GN=TRIM28 PE=1 SV=5	TRIM28	8169.65	8637.76	11561.5	125051	119271	161078	3.8413	4.79188
P62269	Small ribosomal subunit protein uS13 OS=Homo sapiens OX=9606 GN=RPS18 PE=1 SV=3	RPS18	11386.1	9881.92	9960.77	125762	124420	177435	3.75818	4.79188
Q9BXW9	Fanconi anemia group D2 protein OS=Homo sapiens OX=9606 GN=FANCD2 PE=1 SV=2	FANCD2	0	0	0	243126	239080	373786	4.55098	4.75952
P51530	DNA replication ATP-dependent helicase/nuclease DNA2 OS=Homo sapiens OX=9606 GN=DNA2 PE=1 SV=3	DNA2	0	0	0	262815	304843	489693	4.83518	4.71695
P62841	Small ribosomal subunit protein uS19 OS=Homo sapiens OX=9606 GN=RPS15 PE=1 SV=2	RPS15	3610.27	2981.14	4194.93	42769.4	36044.3	45991.1	3.53896	4.69483
P30153	Serine/threonine-protein phosphatase 2A 65 kDa regulatory subunit A alpha isoform OS=Homo sapiens OX=9606 GN=PPP2R1A PE=1 SV=4	PPP2R1A	7050.07	5541.29	7331.71	65354.4	65132.9	84251.4	3.43005	4.61439
Q15388	Mitochondrial import receptor subunit TOM20 homolog OS=Homo sapiens OX=9606 GN=TOMM20 PE=1 SV=1	TOMM20	27387.4	29859.5	33506.5	257801	240437	284791	3.11049	4.61134
P54277	PMS1 protein homolog 1 OS=Homo sapiens OX=9606 GN=PMS1 PE=1 SV=1	PMS1	0	0	0	168410	160687	236120	3.96243	4.58435
P83731	Large ribosomal subunit protein eL24 OS=Homo sapiens OX=9606 GN=RPL24 PE=1 SV=1	RPL24	9732.06	8652.22	14427.6	138522	125555	159584	3.71925	4.58237
Q92522	Histone H1.10 OS=Homo sapiens OX=9606 GN=H1-10 PE=1 SV=1	H1-10	12340.4	11401.1	16017.9	151351	127577	186074	3.54622	4.58237
P62263	Small ribosomal subunit protein uS11 OS=Homo sapiens OX=9606 GN=RPS14 PE=1 SV=3	RPS14	15321.1	14681.9	19579.6	193005	163197	258273	3.61701	4.57715
P60866	Small ribosomal subunit protein uS10 OS=Homo sapiens OX=9606 GN=RPS20 PE=1 SV=1	RPS20	36351.3	58646.6	45859.7	553220	462199	630350	3.56234	4.51528
P12956	X-ray repair cross-complementing protein 6 OS=Homo sapiens OX=9606 GN=XRCC6 PE=1 SV=2	XRCC6	4275.3	4326.08	9030.94	114787	111788	148812	4.4936	4.5036
P62244	Small ribosomal subunit protein uS8 OS=Homo sapiens OX=9606 GN=RPS15A PE=1 SV=2	RPS15A	0	5218.55	7072.6	123670	114602	152269	4.41083	4.5036
P62241	Small ribosomal subunit protein eS8 OS=Homo sapiens OX=9606 GN=RPS8 PE=1 SV=2	RPS8	26564.2	21641	29954.2	280093	252090	412162	3.57428	4.5036
P46782	Small ribosomal subunit protein uS7 OS=Homo sapiens OX=9606 GN=RPS5 PE=1 SV=4	RPS5	19032.9	16574.5	21104.8	157907	153407	212494	3.19821	4.5036
Q96T88	E3 ubiquitin-protein ligase UHRF1 OS=Homo sapiens OX=9606 GN=UHRF1 PE=1 SV=1	UHRF1	5755.59	4932.5	4800.72	35298.3	35298.3	35459.4	2.78021	4.5036
P82664	Small ribosomal subunit protein uS10m OS=Homo sapiens OX=9606 GN=MRPS10 PE=1 SV=2	MRPS10	0	0	0	114999	128618	138835	3.41654	4.48926
P46783	Small ribosomal subunit protein eS10 OS=Homo sapiens OX=9606 GN=RPS10 PE=1 SV=1	RPS10	11702.9	14190	15969.2	101946	123337	136124	3.11137	4.48361
P55209	Nucleosome assembly protein 1-like 1 OS=Homo sapiens OX=9606 GN=NAP1L1 PE=1 SV=1	NAP1L1	4885.16	5455.42	5863.21	48532.6	45054	72112.4	3.32629	4.48002
Q68D20	Protein PMS2CL OS=Homo sapiens OX=9606 GN=PMS2CL PE=1 SV=1	PMS2CL	0	0	0	168332	137188	212901	3.83639	4.47372
P61247	Small ribosomal subunit protein eS1 OS=Homo sapiens OX=9606 GN=RPS3A PE=1 SV=2	RPS3A	13382.1	11766	16821.2	145063	140553	231661	3.60013	4.46323
O95373	Importin-7 OS=Homo sapiens OX=9606 GN=IPO7 PE=1 SV=1	IPO7	5378.39	6757.7	7000.47	51727.6	48212.1	68422.5	3.12981	4.46323
P18621	Large ribosomal subunit protein uL22 OS=Homo sapiens OX=9606 GN=RPL17 PE=1 SV=3	RPL17	3339.68	7603.61	6945.36	125903	128018	213999	4.7518	4.43844
P16220	Cyclic AMP-responsive element-binding protein 1 OS=Homo sapiens OX=9606 GN=CREB1 PE=1 SV=3	CREB1	12966.3	13237.4	14606	96535.3	108963	151931	3.10541	4.4207
P62701	Small ribosomal subunit protein eS4, X isoform OS=Homo sapiens OX=9606 GN=RPS4X PE=1 SV=2	RPS4X	7607.39	8539.25	15322.6	152257	143803	221288	4.083	4.40865
P62847	Small ribosomal subunit protein eS24 OS=Homo sapiens OX=9606 GN=RPS24 PE=1 SV=1	RPS24	6086.62	3979.73	3874.68	61623.4	45546.5	81316.3	3.74925	4.40658
O95239	Chromosome-associated kinesin KIF4A OS=Homo sapiens OX=9606 GN=KIF4A PE=1 SV=3	KIF4A	5643.6	5910.8	7844.22	47663.7	45336.6	58054.6	2.96839	4.40464
P62280	Small ribosomal subunit protein uS17 OS=Homo sapiens OX=9606 GN=RPS11 PE=1 SV=3	RPS11	31365.2	24553.2	26433.1	196675	177352	257373	2.92822	4.33043
P62913	Large ribosomal subunit protein uL5 OS=Homo sapiens OX=9606 GN=RPL11 PE=1 SV=2	RPL11	22609.9	20473.5	24769.5	152725	137228	195884	2.82801	4.32898
P83881	Large ribosomal subunit protein eL42 OS=Homo sapiens OX=9606 GN=RPL36A PE=1 SV=2	RPL36A	5123.85	5571.39	6102.45	39527.7	31208	42785.9	2.74768	4.32898
P62899	Large ribosomal subunit protein eL31 OS=Homo sapiens OX=9606 GN=RPL31 PE=1 SV=1	RPL31	31512	28105.2	27426.7	172874	155311	189768	2.57086	4.32898
P13489	Ribonuclease inhibitor OS=Homo sapiens OX=9606 GN=RNH1 PE=1 SV=2	RNH1	5024.67	5562.53	8473.72	52496.6	51041.9	59358.7	3.13046	4.32864
Q9NVI1	Fanconi anemia group I protein OS=Homo sapiens OX=9606 GN=FANCI PE=1 SV=4	FANCI	0	0	3658.43	324290	321116	489225	6.66293	4.31314
P0DMV8	Heat shock 70 kDa protein 1A OS=Homo sapiens OX=9606 GN=HSPA1A PE=1 SV=1	HSPA1A	34150.4	28257.3	54238.9	397260	389899	544968	3.55176	4.31314
Q14257	Reticulocalbin-2 OS=Homo sapiens OX=9606 GN=RCN2 PE=1 SV=1	RCN2	5275.5	6561.07	6164.14	38448.2	35681.8	49940.4	2.77565	4.31314
Q02878	Large ribosomal subunit protein eL6 OS=Homo sapiens OX=9606 GN=RPL6 PE=1 SV=3	RPL6	20480	16635.9	26886.1	180865	147143	196222	3.05168	4.30929
Q5T442	Gap junction gamma-2 protein OS=Homo sapiens OX=9606 GN=GJC2 PE=1 SV=1	GJC2	0	0	0	284060	143448	247188	4.18129	4.30925
P78527	DNA-dependent protein kinase catalytic subunit OS=Homo sapiens OX=9606 GN=PRKDC PE=1 SV=3	PRKDC	9463.6	10382.9	13723	77901.3	73871.1	100369	2.91421	4.29981
Q8IV08	5'-3' exonuclease PLD3 OS=Homo sapiens OX=9606 GN=PLD3 PE=1 SV=1	PLD3	0	0	1037.5	44122.2	42651.5	51497	5.46835	4.23754
P67809	Y-box-binding protein 1 OS=Homo sapiens OX=9606 GN=YBX1 PE=1 SV=3	YBX1	3011.63	2669.7	5719.59	52030.7	45028.9	77430.2	3.98192	4.21781
P46063	ATP-dependent DNA helicase Q1 OS=Homo sapiens OX=9606 GN=RECQL PE=1 SV=3	RECQL	4782.85	4198.75	4798.19	23529.1	23529.1	28682.1	2.45483	4.21781
P62306	Small nuclear ribonucleoprotein F OS=Homo sapiens OX=9606 GN=SNRPF PE=1 SV=1	SNRPF	0	0	0	84401	84401	99175.7	2.90342	4.19855
Q5JPH6	Nondiscriminating glutamyl-tRNA synthetase EARS2, mitochondrial OS=Homo sapiens OX=9606 GN=EARS2 PE=1 SV=2	EARS2	0	3317.98	3575.64	33700.1	33789.7	45049.2	3.43129	4.17058
Q01105	Protein SET OS=Homo sapiens OX=9606 GN=SET PE=1 SV=3	SET	0	0	0	82365.4	79168.9	91579.3	2.82258	4.15701
P35268	Large ribosomal subunit protein eL22 OS=Homo sapiens OX=9606 GN=RPL22 PE=1 SV=2	RPL22	18758.3	12456.8	17776.1	138991	103592	169870	3.06724	4.13263
Q9NSV4	Protein diaphanous homolog 3 OS=Homo sapiens OX=9606 GN=DIAPH3 PE=1 SV=4	DIAPH3	0	0	0	146604	91120.4	103091	3.22441	4.1168
O60684	Importin subunit alpha-7 OS=Homo sapiens OX=9606 GN=KPNA6 PE=1 SV=1	KPNA6	0	0	0	85952	85470.4	119931	3.00962	4.1168
Q13627	Dual specificity tyrosine-phosphorylation-regulated kinase 1A OS=Homo sapiens OX=9606 GN=DYRK1A PE=1 SV=2	DYRK1A	0	0	0	92948.8	74604.6	80065.4	2.78754	4.1168
P61313	Large ribosomal subunit protein eL15 OS=Homo sapiens OX=9606 GN=RPL15 PE=1 SV=2	RPL15	38843.5	31871.3	33385.4	194589	168621	233357	2.51113	4.11112
P63208	S-phase kinase-associated protein 1 OS=Homo sapiens OX=9606 GN=SKP1 PE=1 SV=2	SKP1	0	4650.92	8477.13	109050	104838	146930	4.24274	4.09897
P36969	Phospholipid hydroperoxide glutathione peroxidase GPX4 OS=Homo sapiens OX=9606 GN=GPX4 PE=1 SV=3	GPX4	0	3932.42	6406.02	66674.2	63277.8	59801.8	3.65418	4.09158
Q96JB1	Dynein axonemal heavy chain 8 OS=Homo sapiens OX=9606 GN=DNAH8 PE=1 SV=2	DNAH8	0	0	8290.59	270789	242938	239751	4.91881	4.08931
P14618	Pyruvate kinase PKM OS=Homo sapiens OX=9606 GN=PKM PE=1 SV=4	PKM	4255.67	3073.09	6834.88	42732.1	42823	49606.2	3.32934	4.08931
P84098	Large ribosomal subunit protein eL19 OS=Homo sapiens OX=9606 GN=RPL19 PE=1 SV=1	RPL19	3782	4965.95	7509.99	45979.8	45424.5	65305.4	3.30581	4.08931
P30050	Large ribosomal subunit protein uL11 OS=Homo sapiens OX=9606 GN=RPL12 PE=1 SV=1	RPL12	49715.8	43410.2	58430.4	308114	257725	381892	2.6366	4.08931
P42695	Condensin-2 complex subunit D3 OS=Homo sapiens OX=9606 GN=NCAPD3 PE=1 SV=2	NCAPD3	387290	0	600248	32572.1	30502.2	43027.5	-3.78548	4.08931
P62266	Small ribosomal subunit protein uS12 OS=Homo sapiens OX=9606 GN=RPS23 PE=1 SV=3	RPS23	10431.9	8987.64	15677.8	94367.4	87106.8	145154	3.22162	4.07936
Q9BVP2	Guanine nucleotide-binding protein-like 3 OS=Homo sapiens OX=9606 GN=GNL3 PE=1 SV=2	GNL3	2880.79	5258.24	5409.93	39352.7	34493.2	48783.3	3.21943	4.07936
P35251	Replication factor C subunit 1 OS=Homo sapiens OX=9606 GN=RFC1 PE=1 SV=4	RFC1	4058.29	4824.3	7122	37741.4	35879.8	50234.5	2.97677	4.07936
Q92841	Probable ATP-dependent RNA helicase DDX17 OS=Homo sapiens OX=9606 GN=DDX17 PE=1 SV=2	DDX17	12304.1	13737.1	19742.8	102878	84855.2	104744	2.69937	4.07936
Q9BRP1	Programmed cell death protein 2-like OS=Homo sapiens OX=9606 GN=PDCD2L PE=1 SV=1	PDCD2L	7464.42	7879.59	11950.7	56093.8	53070.8	58384.4	2.64999	4.07858
P61254	Large ribosomal subunit protein uL24 OS=Homo sapiens OX=9606 GN=RPL26 PE=1 SV=1	RPL26	18807.5	17748.3	27696.5	149352	123173	185731	2.84323	4.05949
Q15345	Leucine-rich repeat-containing protein 41 OS=Homo sapiens OX=9606 GN=LRRC41 PE=1 SV=3	LRRC41	0	0	1364.15	41681	38064.4	49309.8	4.97049	4.05625
P62753	Small ribosomal subunit protein eS6 OS=Homo sapiens OX=9606 GN=RPS6 PE=1 SV=1	RPS6	8155.63	8738.56	11566.1	77923.7	73981.1	150947	3.34798	4.04276
P39687	Acidic leucine-rich nuclear phosphoprotein 32 family member A OS=Homo sapiens OX=9606 GN=ANP32A PE=1 SV=1	ANP32A	0	0	0	69204.6	70115.4	74940.3	2.58403	4.03501
Q9Y5Q9	General transcription factor 3C polypeptide 3 OS=Homo sapiens OX=9606 GN=GTF3C3 PE=1 SV=1	GTF3C3	2007.05	1869.09	4921.43	38909.7	34281.3	46882.1	3.90863	4.01929
O14744	Protein arginine N-methyltransferase 5 OS=Homo sapiens OX=9606 GN=PRMT5 PE=1 SV=4	PRMT5	0	3222.97	5170.47	49250.8	45876.4	65156.9	3.69319	4.01929
Q02543	Large ribosomal subunit protein eL20 OS=Homo sapiens OX=9606 GN=RPL18A PE=1 SV=2	RPL18A	7647.81	10588.3	16723.5	99805.1	87839.9	108024	3.14994	4.01929
Q9NR30	Nucleolar RNA helicase 2 OS=Homo sapiens OX=9606 GN=DDX21 PE=1 SV=5	DDX21	6102.56	6707.98	12233.2	69702.6	60798.3	69204.8	3.06463	4.01929
O75475	PC4 and SFRS1-interacting protein OS=Homo sapiens OX=9606 GN=PSIP1 PE=1 SV=1	PSIP1	7149.62	8248.57	7880.36	38911.3	36942.6	55669.4	2.47596	4.01929
P62910	Large ribosomal subunit protein eL32 OS=Homo sapiens OX=9606 GN=RPL32 PE=1 SV=2	RPL32	7411.05	7634.48	13287.2	67868.5	64329.6	91445.2	3.01758	4.01055
P67775	Serine/threonine-protein phosphatase 2A catalytic subunit alpha isoform OS=Homo sapiens OX=9606 GN=PPP2CA PE=1 SV=1	PPP2CA	5657.1	7964.11	10702.3	55142.3	55572.4	77588.8	2.98191	4.00783
Q96AG4	Leucine-rich repeat-containing protein 59 OS=Homo sapiens OX=9606 GN=LRRC59 PE=1 SV=1	LRRC59	8667.41	9805.07	15197.3	73877.9	66100.7	88845.3	2.79734	4.00783
P17482	Homeobox protein Hox-B9 OS=Homo sapiens OX=9606 GN=HOXB9 PE=1 SV=2	HOXB9	8299.07	9327.45	13905.3	64274.4	62869.3	87147.4	2.78462	4.00783
Q9BVM2	Protein DPCD OS=Homo sapiens OX=9606 GN=DPCD PE=1 SV=2	DPCD	0	0	0	78352.2	73157.7	105230	2.8274	3.98182
P40938	Replication factor C subunit 3 OS=Homo sapiens OX=9606 GN=RFC3 PE=1 SV=2	RFC3	1606.74	3645.76	4047.43	32563.6	32563.6	41094.2	3.61463	3.97128
Q8WVK7	Spindle and kinetochore-associated protein 2 OS=Homo sapiens OX=9606 GN=SKA2 PE=1 SV=1	SKA2	0	0	0	66080.2	73293.5	64094.2	2.50795	3.94499
Q53RE8	Ankyrin repeat domain-containing protein 39 OS=Homo sapiens OX=9606 GN=ANKRD39 PE=1 SV=1	ANKRD39	0	0	0	117927	73478.1	85129.4	2.92418	3.92391
P42677	Small ribosomal subunit protein eS27 OS=Homo sapiens OX=9606 GN=RPS27 PE=1 SV=3	RPS27	99164.2	137420	128998	593471	525854	655610	2.28762	3.91972
Q86V81	THO complex subunit 4 OS=Homo sapiens OX=9606 GN=ALYREF PE=1 SV=3	ALYREF	9209.96	9038.32	16433.9	100404	79647.9	148129	3.2527	3.91537
P62829	Large ribosomal subunit protein uL14 OS=Homo sapiens OX=9606 GN=RPL23 PE=1 SV=1	RPL23	23031.9	23414.7	34749	164760	144113	232768	2.73474	3.91537
P26358	DNA (cytosine-5)-methyltransferase 1 OS=Homo sapiens OX=9606 GN=DNMT1 PE=1 SV=2	DNMT1	5721.28	6462.23	9056.44	35358.6	35358.6	40563	2.41425	3.91537
Q9Y3U8	Large ribosomal subunit protein eL36 OS=Homo sapiens OX=9606 GN=RPL36 PE=1 SV=3	RPL36	4227.28	9594.34	11776.2	107145	85871.3	106641	3.66814	3.90292
P42166	Lamina-associated polypeptide 2, isoform alpha OS=Homo sapiens OX=9606 GN=TMPO PE=1 SV=2	TMPO	8130.5	7832.61	11714.3	47921.7	43048.3	45707.4	2.32727	3.90292
Q96QK1	Vacuolar protein sorting-associated protein 35 OS=Homo sapiens OX=9606 GN=VPS35 PE=1 SV=2	VPS35	0	0	3369.28	76080.7	88906.4	67774.3	4.51634	3.90109
P12004	Proliferating cell nuclear antigen OS=Homo sapiens OX=9606 GN=PCNA PE=1 SV=1	PCNA	11121.7	6395.67	17921.8	149442	140155	278615	4.05347	3.90109
P62273	Small ribosomal subunit protein uS14 OS=Homo sapiens OX=9606 GN=RPS29 PE=1 SV=2	RPS29	18219.2	13010.5	25742.4	116468	118674	140035	2.76974	3.90109
P35249	Replication factor C subunit 4 OS=Homo sapiens OX=9606 GN=RFC4 PE=1 SV=2	RFC4	5034.6	5197.15	10097.7	52633.1	46603.7	68479.2	3.10411	3.89629
P62854	Small ribosomal subunit protein eS26 OS=Homo sapiens OX=9606 GN=RPS26 PE=1 SV=3	RPS26	22342	21930.7	30257.4	189405	146594	318620	3.07364	3.88953
Q9NZT1	Calmodulin-like protein 5 OS=Homo sapiens OX=9606 GN=CALML5 PE=1 SV=2	CALML5	39583.5	45777.8	49114.7	10555.8	11777.7	10139.9	-2.04718	3.87
P63151	Serine/threonine-protein phosphatase 2A 55 kDa regulatory subunit B alpha isoform OS=Homo sapiens OX=9606 GN=PPP2R2A PE=1 SV=1	PPP2R2A	0	1644.18	3672.59	35984.6	36888	40284.4	3.93843	3.86828
Q07020	Large ribosomal subunit protein eL18 OS=Homo sapiens OX=9606 GN=RPL18 PE=1 SV=2	RPL18	13209.8	20689.5	29415.5	167416	138436	195327	3.04575	3.86475
Q71UM5	Ribosomal protein eS27-like OS=Homo sapiens OX=9606 GN=RPS27L PE=1 SV=3	RPS27L	0	0	0	67743.8	63671.4	59216.7	2.41416	3.8643
Q08211	ATP-dependent RNA helicase A OS=Homo sapiens OX=9606 GN=DHX9 PE=1 SV=4	DHX9	5921.29	6294.67	11542.5	56468.8	48224.5	69099.1	2.92425	3.85641
P62851	Small ribosomal subunit protein eS25 OS=Homo sapiens OX=9606 GN=RPS25 PE=1 SV=1	RPS25	45493.2	26703.3	38589.4	298377	188082	232706	2.70731	3.85641
P63173	Large ribosomal subunit protein eL38 OS=Homo sapiens OX=9606 GN=RPL38 PE=1 SV=2	RPL38	20011	24090.6	25963.6	114148	98176.6	90935	2.11576	3.85272
P36578	Large ribosomal subunit protein uL4 OS=Homo sapiens OX=9606 GN=RPL4 PE=1 SV=5	RPL4	15432	16332	22766.1	95629.8	78348.1	112392	2.3991	3.84334
Q9H0R6	Glutamyl-tRNA(Gln) amidotransferase subunit A, mitochondrial OS=Homo sapiens OX=9606 GN=QRSL1 PE=1 SV=2	QRSL1	3111.6	3816.85	5862.02	26271.8	26679.9	41205.6	2.89882	3.83856
P37108	Signal recognition particle 14 kDa protein OS=Homo sapiens OX=9606 GN=SRP14 PE=1 SV=2	SRP14	0	0	0	58365.8	60548.1	67293.4	2.37981	3.83719
P07900	Heat shock protein HSP 90-alpha OS=Homo sapiens OX=9606 GN=HSP90AA1 PE=1 SV=5	HSP90AA1	17148.7	11886.9	17619.6	80221.4	80221.4	125864	2.60571	3.83226
Q52LJ0	Protein FAM98B OS=Homo sapiens OX=9606 GN=FAM98B PE=1 SV=2	FAM98B	12021.1	11083.6	16222.6	63169	54666.3	59321.1	2.18881	3.83226
O75534	Cold shock domain-containing protein E1 OS=Homo sapiens OX=9606 GN=CSDE1 PE=1 SV=2	CSDE1	6853.21	5259.95	6862.5	26799.2	25758.8	34277.2	2.19324	3.82876
O75928	E3 SUMO-protein ligase PIAS2 OS=Homo sapiens OX=9606 GN=PIAS2 PE=1 SV=3	PIAS2	0	2980.96	3740.65	22103.7	21139	27554.9	2.81123	3.82619
O15355	Protein phosphatase 1G OS=Homo sapiens OX=9606 GN=PPM1G PE=1 SV=1	PPM1G	0	0	0	84388.1	80690.5	141923	3.05407	3.82561
P62081	Small ribosomal subunit protein eS7 OS=Homo sapiens OX=9606 GN=RPS7 PE=1 SV=1	RPS7	16857.1	16917.1	18722.6	87427.6	72310.3	126695	2.40965	3.82191
Q16763	Ubiquitin-conjugating enzyme E2 S OS=Homo sapiens OX=9606 GN=UBE2S PE=1 SV=2	UBE2S	11766.2	9511.99	14531.3	53390.1	50706.5	60484.5	2.2179	3.82191
Q00341	Vigilin OS=Homo sapiens OX=9606 GN=HDLBP PE=1 SV=3	HDLBP	8435.7	5573.14	6120.83	30459.8	29604.3	38716.4	2.30757	3.81551
Q15185	Prostaglandin E synthase 3 OS=Homo sapiens OX=9606 GN=PTGES3 PE=1 SV=1	PTGES3	13776.2	11042.6	20402.3	76557.8	81445.5	90971.4	2.5046	3.80974
P17509	Homeobox protein Hox-B6 OS=Homo sapiens OX=9606 GN=HOXB6 PE=1 SV=4	HOXB6	0	0	0	75245.4	68831.7	111918	2.80827	3.80595
P08708	Small ribosomal subunit protein eS17 OS=Homo sapiens OX=9606 GN=RPS17 PE=1 SV=2	RPS17	7107.88	4316.01	15481.4	138706	120218	257875	4.38145	3.79717
Q15004	PCNA-associated factor OS=Homo sapiens OX=9606 GN=PCLAF PE=1 SV=1	PCLAF	6499.95	16416.5	8139.97	80944.5	80944.5	98556.9	3.17936	3.79717
Q92688	Acidic leucine-rich nuclear phosphoprotein 32 family member B OS=Homo sapiens OX=9606 GN=ANP32B PE=1 SV=1	ANP32B	0	0	0	57359.6	59003.4	71729.8	2.38972	3.79665
P18846	Cyclic AMP-dependent transcription factor ATF-1 OS=Homo sapiens OX=9606 GN=ATF1 PE=1 SV=2	ATF1	0	0	0	60695.1	70902	93390.6	2.63215	3.78638
Q9UIG0	Tyrosine-protein kinase BAZ1B OS=Homo sapiens OX=9606 GN=BAZ1B PE=1 SV=2	BAZ1B	9303.85	9142.77	12107.2	40650.4	39057.8	47468.4	2.06446	3.78369
Q9HCI7	E3 ubiquitin-protein ligase MSL2 OS=Homo sapiens OX=9606 GN=MSL2 PE=1 SV=2	MSL2	0	0	0	73586	61428.1	55813.1	2.40823	3.77965
Q8WUY1	Protein THEM6 OS=Homo sapiens OX=9606 GN=THEM6 PE=1 SV=2	THEM6	0	0	0	61785.6	54028.6	69174.8	2.36566	3.7724
Q86TG7	Retrotransposon-derived protein PEG10 OS=Homo sapiens OX=9606 GN=PEG10 PE=1 SV=2	PEG10	5998.68	10888.4	12550.8	65633.1	57188.4	79183.4	2.83402	3.76011
P43246	DNA mismatch repair protein Msh2 OS=Homo sapiens OX=9606 GN=MSH2 PE=1 SV=1	MSH2	10876.6	12130.3	17588	67411.8	61760	90244	2.44636	3.76011
P62750	Large ribosomal subunit protein uL23 OS=Homo sapiens OX=9606 GN=RPL23A PE=1 SV=1	RPL23A	13643.4	15708.3	32173.4	159301	138313	191853	3.08663	3.75377
Q9GZR7	ATP-dependent RNA helicase DDX24 OS=Homo sapiens OX=9606 GN=DDX24 PE=1 SV=1	DDX24	3949.05	0	5482.81	32479.7	27913.6	35651	2.7752	3.74598
Q08J23	RNA cytosine C(5)-methyltransferase NSUN2 OS=Homo sapiens OX=9606 GN=NSUN2 PE=1 SV=2	NSUN2	2968.03	5076.22	6719.19	30734.8	31444.6	36352.3	2.81299	3.74494
Q9BW19	Kinesin-like protein KIFC1 OS=Homo sapiens OX=9606 GN=KIFC1 PE=1 SV=2	KIFC1	0	4351.15	5175.01	30531.4	28537.1	41388.2	2.79957	3.74494
Q99615	DnaJ homolog subfamily C member 7 OS=Homo sapiens OX=9606 GN=DNAJC7 PE=1 SV=2	DNAJC7	0	7388.27	8624.46	46976.1	45588	60901.4	2.66745	3.74494
P52597	Heterogeneous nuclear ribonucleoprotein F OS=Homo sapiens OX=9606 GN=HNRNPF PE=1 SV=3	HNRNPF	15230.1	19226.8	26062	96134.9	103581	146259	2.5254	3.74494
Q9BZE4	GTP-binding protein 4 OS=Homo sapiens OX=9606 GN=GTPBP4 PE=1 SV=3	GTPBP4	3036.24	5258.36	5456.17	28601.9	22866.1	36460.2	2.69888	3.72923
P78337	Pituitary homeobox 1 OS=Homo sapiens OX=9606 GN=PITX1 PE=1 SV=2	PITX1	5628.3	5501.79	7718.94	26893	28319.7	41826.3	2.35274	3.72923
Q9H2P0	Activity-dependent neuroprotector homeobox protein OS=Homo sapiens OX=9606 GN=ADNP PE=1 SV=1	ADNP	8171.59	7473.81	9678.75	31719.7	29842.1	36609.3	1.95781	3.72683
P11021	Endoplasmic reticulum chaperone BiP OS=Homo sapiens OX=9606 GN=HSPA5 PE=1 SV=2	HSPA5	7713.36	7434.63	14979.2	60567.4	55994.5	72698.1	2.72167	3.71585
P31260	Homeobox protein Hox-A10 OS=Homo sapiens OX=9606 GN=HOXA10 PE=1 SV=3	HOXA10	0	6153.32	8603.16	46046.5	42098.2	48460.6	2.64337	3.71585
Q8NFW8	N-acylneuraminate cytidylyltransferase OS=Homo sapiens OX=9606 GN=CMAS PE=1 SV=2	CMAS	2844.42	2346.3	4600.79	18813.8	16067.9	21325.8	2.57132	3.71585
Q14318	Peptidyl-prolyl cis-trans isomerase FKBP8 OS=Homo sapiens OX=9606 GN=FKBP8 PE=1 SV=2	FKBP8	5056.46	0	3937.71	27656.8	24000.6	25478	2.52417	3.71585
P27635	Large ribosomal subunit protein uL16 OS=Homo sapiens OX=9606 GN=RPL10 PE=1 SV=5	RPL10	17227.2	22879.7	32126.3	122050	114713	153301	2.46838	3.71585
Q9UHC1	DNA mismatch repair protein Mlh3 OS=Homo sapiens OX=9606 GN=MLH3 PE=1 SV=3	MLH3	0	0	0	58962.5	58075.7	81971.8	2.45954	3.71101
Q00059	Transcription factor A, mitochondrial OS=Homo sapiens OX=9606 GN=TFAM PE=1 SV=1	TFAM	6635.92	6825.97	14846.8	69797	68987.4	118249	3.24187	3.69656
Q07021	Complement component 1 Q subcomponent-binding protein, mitochondrial OS=Homo sapiens OX=9606 GN=C1QBP PE=1 SV=1	C1QBP	7270.3	13367.2	20834.1	112515	105603	124867	3.17241	3.69656
P62917	Large ribosomal subunit protein uL2 OS=Homo sapiens OX=9606 GN=RPL8 PE=1 SV=2	RPL8	8678.85	10371.1	18432	79142.3	70737.3	109056	2.84119	3.69656
P18124	Large ribosomal subunit protein uL30 OS=Homo sapiens OX=9606 GN=RPL7 PE=1 SV=1	RPL7	17457.4	19428.6	33803.8	123641	119703	149170	2.52972	3.68659
P62424	Large ribosomal subunit protein eL8 OS=Homo sapiens OX=9606 GN=RPL7A PE=1 SV=2	RPL7A	14739.3	20338.9	34463.5	151389	132264	183370	2.82441	3.65807
P05387	Large ribosomal subunit protein P2 OS=Homo sapiens OX=9606 GN=RPLP2 PE=1 SV=1	RPLP2	13662.5	24023.5	38511.3	201040	181389	258311	3.1805	3.65605
P05388	Large ribosomal subunit protein uL10 OS=Homo sapiens OX=9606 GN=RPLP0 PE=1 SV=1	RPLP0	14006.4	18810.5	26035.3	121959	96807.4	181902	2.76348	3.65605
Q9BQA1	Methylosome protein WDR77 OS=Homo sapiens OX=9606 GN=WDR77 PE=1 SV=1	WDR77	0	0	0	57904.9	56761.7	82339.1	2.44198	3.65228
O43670	BUB3-interacting and GLEBS motif-containing protein ZNF207 OS=Homo sapiens OX=9606 GN=ZNF207 PE=1 SV=1	ZNF207	18044.8	20769.6	18888.8	74427.3	83347.6	60329.8	1.90808	3.64581
Q96DT7	Zinc finger and BTB domain-containing protein 10 OS=Homo sapiens OX=9606 GN=ZBTB10 PE=1 SV=2	ZBTB10	0	0	2785.35	43380.8	40982	59032.8	4.08192	3.64498
P46060	Ran GTPase-activating protein 1 OS=Homo sapiens OX=9606 GN=RANGAP1 PE=1 SV=1	RANGAP1	3399.28	4659.6	8511.12	35503.2	35358.5	39375.9	2.83944	3.64498
O43684	Mitotic checkpoint protein BUB3 OS=Homo sapiens OX=9606 GN=BUB3 PE=1 SV=1	BUB3	33104.5	37365.4	35642.8	128756	120653	110445	1.76076	3.64498
P62277	Small ribosomal subunit protein uS15 OS=Homo sapiens OX=9606 GN=RPS13 PE=1 SV=2	RPS13	24608.7	27419.2	26542.7	106840	101328	173981	2.23884	3.64456
P55347	Homeobox protein PKNOX1 OS=Homo sapiens OX=9606 GN=PKNOX1 PE=1 SV=3	PKNOX1	0	0	0	72228	58798.2	103302	2.67429	3.64245
P40424	Pre-B-cell leukemia transcription factor 1 OS=Homo sapiens OX=9606 GN=PBX1 PE=1 SV=1	PBX1	0	0	0	56612.8	51951.3	72200	2.32535	3.64245
Q09028	Histone-binding protein RBBP4 OS=Homo sapiens OX=9606 GN=RBBP4 PE=1 SV=3	RBBP4	10529.5	13647.9	22262.3	91107.7	75300.5	105752	2.60837	3.61977
Q96EY4	Translation machinery-associated protein 16 OS=Homo sapiens OX=9606 GN=TMA16 PE=1 SV=2	TMA16	0	5354.69	6240.68	33520.3	27769	38794	2.51546	3.61977
Q14444	Caprin-1 OS=Homo sapiens OX=9606 GN=CAPRIN1 PE=1 SV=2	CAPRIN1	0	7558.79	9659.37	46263.6	41552.4	47508.4	2.39788	3.61943
P40937	Replication factor C subunit 5 OS=Homo sapiens OX=9606 GN=RFC5 PE=1 SV=1	RFC5	12102.7	7342.6	11869.9	45932	45221.7	61779.9	2.30888	3.61731
Q9BVA1	Tubulin beta-2B chain OS=Homo sapiens OX=9606 GN=TUBB2B PE=1 SV=1	TUBB2B	18834	22154.8	37026.6	140324	121401	176206	2.53403	3.61399
P60903	Protein S100-A10 OS=Homo sapiens OX=9606 GN=S100A10 PE=1 SV=2	S100A10	0	0	0	66248.5	54665.4	90885.3	2.5361	3.60568
Q13547	Histone deacetylase 1 OS=Homo sapiens OX=9606 GN=HDAC1 PE=1 SV=1	HDAC1	0	0	0	49634.4	49206.5	56080.4	2.11448	3.60568
P35453	Homeobox protein Hox-D13 OS=Homo sapiens OX=9606 GN=HOXD13 PE=1 SV=3	HOXD13	8114.14	5956.86	12184.7	42988.8	42879.7	55686.7	2.48179	3.59994
P62888	Large ribosomal subunit protein eL30 OS=Homo sapiens OX=9606 GN=RPL30 PE=1 SV=2	RPL30	20168.8	18755.4	22522.6	97298.9	66293.7	110622	2.12935	3.59994
Q9BYN8	Small ribosomal subunit protein mS26 OS=Homo sapiens OX=9606 GN=MRPS26 PE=1 SV=1	MRPS26	0	0	0	52641.2	48918.9	64863.8	2.20992	3.5836
P26373	Large ribosomal subunit protein eL13 OS=Homo sapiens OX=9606 GN=RPL13 PE=1 SV=4	RPL13	19888.7	17993.4	34148.2	147694	114183	211110	2.72884	3.58015
P49006	MARCKS-related protein OS=Homo sapiens OX=9606 GN=MARCKSL1 PE=1 SV=2	MARCKSL1	15648.2	14321.2	17559	53949.8	49157.9	54789.1	1.73552	3.58015
P51648	Aldehyde dehydrogenase family 3 member A2 OS=Homo sapiens OX=9606 GN=ALDH3A2 PE=1 SV=1	ALDH3A2	7714.85	8206.29	16924.8	63873	59831.7	78363.5	2.70888	3.57712
Q9BRX2	Protein pelota homolog OS=Homo sapiens OX=9606 GN=PELO PE=1 SV=2	PELO	21643.5	20728.4	25245.4	77782.3	70740.2	74249.3	1.72426	3.57712
Q9C0C9	(E3-independent) E2 ubiquitin-conjugating enzyme OS=Homo sapiens OX=9606 GN=UBE2O PE=1 SV=3	UBE2O	0	0	3098.82	41083.3	40763.1	57232.2	3.88442	3.57711
P05386	Large ribosomal subunit protein P1 OS=Homo sapiens OX=9606 GN=RPLP1 PE=1 SV=1	RPLP1	39404.5	57964.2	91194.1	373950	334504	504810	2.74798	3.57711
P32969	Large ribosomal subunit protein uL6 OS=Homo sapiens OX=9606 GN=RPL9 PE=1 SV=1	RPL9	8818.94	15436.5	17071.7	77628.6	66014.7	111378	2.64672	3.57711
P04637	Cellular tumor antigen p53 OS=Homo sapiens OX=9606 GN=TP53 PE=1 SV=4	TP53	9755.71	11627.7	21085.6	77679.7	71876.6	100631	2.62531	3.57711
O60341	Lysine-specific histone demethylase 1A OS=Homo sapiens OX=9606 GN=KDM1A PE=1 SV=2	KDM1A	0	4191	3812.61	23118.9	20232.7	31828.5	2.62159	3.57711
Q9Y3F4	Serine-threonine kinase receptor-associated protein OS=Homo sapiens OX=9606 GN=STRAP PE=1 SV=1	STRAP	12528.8	7357.27	10308.9	40769.6	39469.3	45859.7	2.09302	3.57711
Q8NE71	ATP-binding cassette sub-family F member 1 OS=Homo sapiens OX=9606 GN=ABCF1 PE=1 SV=2	ABCF1	9455.87	8018.92	10950	37221	29908.1	36561.1	1.87175	3.57711
P46778	Large ribosomal subunit protein eL21 OS=Homo sapiens OX=9606 GN=RPL21 PE=1 SV=2	RPL21	22499.3	21729.5	33254.9	124929	91023.8	135060	2.18724	3.56776
P09874	Poly [ADP-ribose] polymerase 1 OS=Homo sapiens OX=9606 GN=PARP1 PE=1 SV=4	PARP1	17093.6	14791.1	21725.5	72874.1	60967.3	89918.8	2.0615	3.56428
Q99848	Probable rRNA-processing protein EBP2 OS=Homo sapiens OX=9606 GN=EBNA1BP2 PE=1 SV=2	EBNA1BP2	0	11290.5	10947.4	56028.2	47131.4	61784.7	2.29718	3.55589
O43865	S-adenosylhomocysteine hydrolase-like protein 1 OS=Homo sapiens OX=9606 GN=AHCYL1 PE=1 SV=2	AHCYL1	0	0	2478.95	44657.4	45535.8	76260.9	4.43781	3.55497
P35250	Replication factor C subunit 2 OS=Homo sapiens OX=9606 GN=RFC2 PE=1 SV=3	RFC2	2017.3	5262.96	7211.63	45456.6	43842.6	55581.4	3.49953	3.54521
Q13885	Tubulin beta-2A chain OS=Homo sapiens OX=9606 GN=TUBB2A PE=1 SV=1	TUBB2A	0	0	0	45510.8	52631.7	58584.9	2.12614	3.53577
Q9H0A0	RNA cytidine acetyltransferase OS=Homo sapiens OX=9606 GN=NAT10 PE=1 SV=2	NAT10	4748.33	7127.48	7478.92	26456.2	22997.7	31971.2	2.088	3.50458
Q14839	Chromodomain-helicase-DNA-binding protein 4 OS=Homo sapiens OX=9606 GN=CHD4 PE=1 SV=2	CHD4	10334.7	5860.53	11207.6	41846.9	40209.3	53238.2	2.34801	3.49619
O14929	Histone acetyltransferase type B catalytic subunit OS=Homo sapiens OX=9606 GN=HAT1 PE=1 SV=2	HAT1	13758	11556.9	21286.7	66231	64134.6	87003.5	2.2569	3.49619
E9PAV3	Nascent polypeptide-associated complex subunit alpha, muscle-specific form OS=Homo sapiens OX=9606 GN=NACA PE=1 SV=1	NACA	8865.54	18756.1	19376.3	81616.4	98512.6	136834	2.8052	3.49489
P24468	COUP transcription factor 2 OS=Homo sapiens OX=9606 GN=NR2F2 PE=1 SV=1	NR2F2	0	0	0	51776.4	52424.8	76578	2.31508	3.49151
Q12905	Interleukin enhancer-binding factor 2 OS=Homo sapiens OX=9606 GN=ILF2 PE=1 SV=2	ILF2	6502.18	11731.5	11615.4	48473.6	40387.8	58049.6	2.33433	3.48727
O75419	Cell division control protein 45 homolog OS=Homo sapiens OX=9606 GN=CDC45 PE=1 SV=1	CDC45	0	0	0	44299	49444.2	48954.9	1.99676	3.48723
Q99986	Serine/threonine-protein kinase VRK1 OS=Homo sapiens OX=9606 GN=VRK1 PE=1 SV=1	VRK1	0	0	0	59333.5	43808.5	54549.7	2.13113	3.47394
Q15370	Elongin-B OS=Homo sapiens OX=9606 GN=ELOB PE=1 SV=1	ELOB	0	0	0	45433.2	45433.2	51508.6	1.99269	3.47121
Q9H3P7	Golgi resident protein GCP60 OS=Homo sapiens OX=9606 GN=ACBD3 PE=1 SV=4	ACBD3	5614.45	7760.86	9484.03	32160.6	27493	29052.3	1.98598	3.46081
P0C0S5	Histone H2A.Z OS=Homo sapiens OX=9606 GN=H2AZ1 PE=1 SV=2	H2AZ1	43931.8	36737.7	43120.8	187647	155175	121069	1.88754	3.45617
O00505	Importin subunit alpha-4 OS=Homo sapiens OX=9606 GN=KPNA3 PE=1 SV=2	KPNA3	0	0	0	51335.1	44953.2	63267.5	2.1452	3.45443
O00629	Importin subunit alpha-3 OS=Homo sapiens OX=9606 GN=KPNA4 PE=1 SV=1	KPNA4	0	0	0	50817.1	46715.6	67522.8	2.19012	3.45103
P54105	Methylosome subunit pICln OS=Homo sapiens OX=9606 GN=CLNS1A PE=1 SV=1	CLNS1A	5545.5	4270.37	10491.6	41542.2	39981.9	73141.8	2.97786	3.44987
Q99538	Legumain OS=Homo sapiens OX=9606 GN=LGMN PE=1 SV=1	LGMN	0	0	0	46236.2	44190.8	55383.6	2.02266	3.43479
Q16576	Histone-binding protein RBBP7 OS=Homo sapiens OX=9606 GN=RBBP7 PE=1 SV=1	RBBP7	17587.7	10173.5	31996.4	141820	131168	193633	3.0991	3.43478
Q86UE4	Protein LYRIC OS=Homo sapiens OX=9606 GN=MTDH PE=1 SV=2	MTDH	4672.95	5932.5	8441.64	28281.2	22987.4	32892.7	2.17125	3.43161
P33991	DNA replication licensing factor MCM4 OS=Homo sapiens OX=9606 GN=MCM4 PE=1 SV=5	MCM4	0	0	0	47256.3	42412.2	49595.8	1.96032	3.42701
P06493	Cyclin-dependent kinase 1 OS=Homo sapiens OX=9606 GN=CDK1 PE=1 SV=3	CDK1	18681.7	20243.8	23957.7	69493.2	60163.3	70101.8	1.67187	3.41819
Q7Z4V5	Hepatoma-derived growth factor-related protein 2 OS=Homo sapiens OX=9606 GN=HDGFL2 PE=1 SV=1	HDGFL2	0	0	0	49696.5	41558.1	50622.4	1.9846	3.41121
Q14684	Ribosomal RNA processing protein 1 homolog B OS=Homo sapiens OX=9606 GN=RRP1B PE=1 SV=3	RRP1B	0	5373.42	7466.31	33089.8	27622.2	34056	2.31218	3.40791
Q92769	Histone deacetylase 2 OS=Homo sapiens OX=9606 GN=HDAC2 PE=1 SV=2	HDAC2	11271.2	5856.21	19093.7	84658.3	80801.5	107769	3.06404	3.39673
P82650	Small ribosomal subunit protein mS22 OS=Homo sapiens OX=9606 GN=MRPS22 PE=1 SV=1	MRPS22	6629.66	0	11202.9	49423.9	46897.9	50621.5	2.50605	3.39659
P52815	Large ribosomal subunit protein bL12m OS=Homo sapiens OX=9606 GN=MRPL12 PE=1 SV=2	MRPL12	0	10838.3	14120	61771.1	54970.7	79327.5	2.3842	3.3948
P50914	Large ribosomal subunit protein eL14 OS=Homo sapiens OX=9606 GN=RPL14 PE=1 SV=4	RPL14	18959.3	31704.2	41641.6	164317	131051	203312	2.48349	3.38878
O60264	SWI/SNF-related matrix-associated actin-dependent regulator of chromatin subfamily A member 5 OS=Homo sapiens OX=9606 GN=SMARCA5 PE=1 SV=1	SMARCA5	13343.4	11535.2	17994.3	51433.6	45715.3	58583	1.87872	3.38878
Q9Y3I0	RNA-splicing ligase RtcB homolog OS=Homo sapiens OX=9606 GN=RTCB PE=1 SV=1	RTCB	11681.9	11472.7	15060.4	42980.2	37497.3	40313.2	1.66949	3.38395
Q7Z2W4	Zinc finger CCCH-type antiviral protein 1 OS=Homo sapiens OX=9606 GN=ZC3HAV1 PE=1 SV=3	ZC3HAV1	7350.95	3343.57	7123.68	31054.4	28385.7	38373.8	2.53131	3.38324
Q13042	Cell division cycle protein 16 homolog OS=Homo sapiens OX=9606 GN=CDC16 PE=1 SV=2	CDC16	0	0	0	45514.1	41503.6	51300.3	1.94809	3.37268
Q15392	Delta(24)-sterol reductase OS=Homo sapiens OX=9606 GN=DHCR24 PE=1 SV=2	DHCR24	0	0	0	43942.8	42043	51801.5	1.94208	3.36748
Q9BU76	Multiple myeloma tumor-associated protein 2 OS=Homo sapiens OX=9606 GN=MMTAG2 PE=1 SV=1	MMTAG2	0	0	0	45811.9	41331.2	54090.2	1.97469	3.36047
O95347	Structural maintenance of chromosomes protein 2 OS=Homo sapiens OX=9606 GN=SMC2 PE=1 SV=2	SMC2	0	5242.85	8811.64	38656	36384.7	48784	2.59052	3.35642
P49790	Nuclear pore complex protein Nup153 OS=Homo sapiens OX=9606 GN=NUP153 PE=1 SV=2	NUP153	0	4334.97	0	46415.3	42747.9	63214.5	3.52948	3.35623
P82932	Small ribosomal subunit protein bS6m OS=Homo sapiens OX=9606 GN=MRPS6 PE=1 SV=3	MRPS6	0	0	0	40306.8	47802.5	45342.2	1.89824	3.35601
Q16531	DNA damage-binding protein 1 OS=Homo sapiens OX=9606 GN=DDB1 PE=1 SV=1	DDB1	0	2435.12	5205.28	25949.9	27480.7	36583.1	3.05839	3.35485
Q9NRL2	Bromodomain adjacent to zinc finger domain protein 1A OS=Homo sapiens OX=9606 GN=BAZ1A PE=1 SV=2	BAZ1A	2735.84	6469.28	7773.45	35862.1	34162.4	39552.2	2.82009	3.35485
Q9Y5Q8	General transcription factor 3C polypeptide 5 OS=Homo sapiens OX=9606 GN=GTF3C5 PE=1 SV=2	GTF3C5	0	6193.47	9324.85	37862.6	37243.3	49967.4	2.44226	3.35485
P50402	Emerin OS=Homo sapiens OX=9606 GN=EMD PE=1 SV=1	EMD	12662.9	11691.2	11370.6	35897.3	33791.8	32670	1.51906	3.35485
P49459	Ubiquitin-conjugating enzyme E2 A OS=Homo sapiens OX=9606 GN=UBE2A PE=1 SV=2	UBE2A	14413	0	15973.5	56594.9	61972	62866.2	1.99333	3.35466
P49207	Large ribosomal subunit protein eL34 OS=Homo sapiens OX=9606 GN=RPL34 PE=1 SV=3	RPL34	29218.9	26522.7	42289.3	125141	103476	142778	1.93932	3.35466
P61978	Heterogeneous nuclear ribonucleoprotein K OS=Homo sapiens OX=9606 GN=HNRNPK PE=1 SV=1	HNRNPK	31371.4	29126.1	43539.9	115216	110983	116140	1.74075	3.35466
P10589	COUP transcription factor 1 OS=Homo sapiens OX=9606 GN=NR2F1 PE=1 SV=1	NR2F1	0	0	0	46034.1	41162.1	55133.8	1.98424	3.34866
P55072	Transitional endoplasmic reticulum ATPase OS=Homo sapiens OX=9606 GN=VCP PE=1 SV=4	VCP	0	0	3281.71	27891.4	26424.8	32337.2	3.13245	3.34246
Q9H074	Polyadenylate-binding protein-interacting protein 1 OS=Homo sapiens OX=9606 GN=PAIP1 PE=1 SV=1	PAIP1	0	0	0	39874.3	44839.7	48379.5	1.89346	3.3351
Q13242	Serine/arginine-rich splicing factor 9 OS=Homo sapiens OX=9606 GN=SRSF9 PE=1 SV=1	SRSF9	0	5672.33	8188.85	32942.8	29341.4	37309.1	2.27727	3.33454
Q9NVH2	Integrator complex subunit 7 OS=Homo sapiens OX=9606 GN=INTS7 PE=1 SV=1	INTS7	0	0	0	202727	0	237671	2.80318	3.33083
Q712K3	Ubiquitin-conjugating enzyme E2 R2 OS=Homo sapiens OX=9606 GN=UBE2R2 PE=1 SV=1	UBE2R2	0	0	0	46343.3	45169	66806.7	2.12448	3.32838
O00743	Serine/threonine-protein phosphatase 6 catalytic subunit OS=Homo sapiens OX=9606 GN=PPP6C PE=1 SV=1	PPP6C	0	0	0	43034.2	42910.1	56337.6	1.98222	3.32838
P30260	Cell division cycle protein 27 homolog OS=Homo sapiens OX=9606 GN=CDC27 PE=1 SV=2	CDC27	0	0	0	42907.7	41133.4	51709.7	1.91924	3.32838
Q16629	Serine/arginine-rich splicing factor 7 OS=Homo sapiens OX=9606 GN=SRSF7 PE=1 SV=1	SRSF7	0	0	0	42754.7	40488.2	43831.3	1.83043	3.32838
P20585	DNA mismatch repair protein Msh3 OS=Homo sapiens OX=9606 GN=MSH3 PE=1 SV=4	MSH3	0	0	0	46673.4	42504.6	61870.7	2.06174	3.32767
Q15369	Elongin-C OS=Homo sapiens OX=9606 GN=ELOC PE=1 SV=1	ELOC	0	4051.2	8635.53	43259.4	41362.1	56872.2	2.98062	3.31913
P46777	Large ribosomal subunit protein uL18 OS=Homo sapiens OX=9606 GN=RPL5 PE=1 SV=3	RPL5	4725.72	6687.86	17976.1	90809.6	73659.8	77572.6	3.27832	3.31894
Q99426	Tubulin-folding cofactor B OS=Homo sapiens OX=9606 GN=TBCB PE=1 SV=2	TBCB	0	15529.9	14277.8	57808.7	56172.4	56172.4	1.92926	3.31894
Q9HB71	Calcyclin-binding protein OS=Homo sapiens OX=9606 GN=CACYBP PE=1 SV=2	CACYBP	9980.08	6908.47	15644.2	50716.3	45783.8	51239.3	2.26178	3.31702
P61513	Large ribosomal subunit protein eL43 OS=Homo sapiens OX=9606 GN=RPL37A PE=1 SV=2	RPL37A	33447.2	34506.4	55803.5	145133	149928	200666	2.02771	3.31702
Q9Y2R5	Small ribosomal subunit protein uS17m OS=Homo sapiens OX=9606 GN=MRPS17 PE=1 SV=1	MRPS17	0	0	0	42146.9	42333.3	54652	1.95108	3.31251
P00492	Hypoxanthine-guanine phosphoribosyltransferase OS=Homo sapiens OX=9606 GN=HPRT1 PE=1 SV=2	HPRT1	12876.7	9981.62	19030.3	61903	62843.9	47912.4	2.08392	3.31007
Q9H0D6	5'-3' exoribonuclease 2 OS=Homo sapiens OX=9606 GN=XRN2 PE=1 SV=1	XRN2	8404.98	0	8298.81	33001	29621.2	33120.1	1.93214	3.30869
P17655	Calpain-2 catalytic subunit OS=Homo sapiens OX=9606 GN=CAPN2 PE=1 SV=6	CAPN2	0	0	0	47237.3	38966.6	44072.9	1.8626	3.30598
P31270	Homeobox protein Hox-A11 OS=Homo sapiens OX=9606 GN=HOXA11 PE=1 SV=2	HOXA11	2661.07	5412.33	0	25796.1	25796.1	37267.1	2.94187	3.30575
P62879	Guanine nucleotide-binding protein G(I)/G(S)/G(T) subunit beta-2 OS=Homo sapiens OX=9606 GN=GNB2 PE=1 SV=3	GNB2	0	0	0	39335.3	42521.3	45988.6	1.83701	3.30246
P12755	Ski oncogene OS=Homo sapiens OX=9606 GN=SKI PE=1 SV=1	SKI	0	0	0	44126.8	41240.4	57170.7	1.98225	3.29721
Q9Y291	Small ribosomal subunit protein mS33 OS=Homo sapiens OX=9606 GN=MRPS33 PE=1 SV=1	MRPS33	0	0	0	40584.7	40430.9	43288.2	1.79871	3.29642
Q13112	Chromatin assembly factor 1 subunit B OS=Homo sapiens OX=9606 GN=CHAF1B PE=1 SV=1	CHAF1B	7057.72	8250.72	13772.6	41105.3	37765.6	60341.3	2.28929	3.29615
P31689	DnaJ homolog subfamily A member 1 OS=Homo sapiens OX=9606 GN=DNAJA1 PE=1 SV=2	DNAJA1	0	0	0	47664.2	42863.1	66363.4	2.10959	3.29516
Q8N543	Prolyl 3-hydroxylase OGFOD1 OS=Homo sapiens OX=9606 GN=OGFOD1 PE=1 SV=1	OGFOD1	0	0	0	43718.1	48612.6	70835.2	2.15993	3.28071
Q96DE5	Anaphase-promoting complex subunit 16 OS=Homo sapiens OX=9606 GN=ANAPC16 PE=1 SV=1	ANAPC16	0	0	0	43136	38631.7	49419	1.86983	3.28071
P21333	Filamin-A OS=Homo sapiens OX=9606 GN=FLNA PE=1 SV=4	FLNA	0	0	6173.79	46706.7	44986.6	47535.3	2.90981	3.27863
Q96EB6	NAD-dependent protein deacetylase sirtuin-1 OS=Homo sapiens OX=9606 GN=SIRT1 PE=1 SV=2	SIRT1	0	0	0	44680.6	42336.4	62552.4	2.04412	3.27836
Q9UIS9	Methyl-CpG-binding domain protein 1 OS=Homo sapiens OX=9606 GN=MBD1 PE=1 SV=2	MBD1	0	0	0	38811.9	41827.9	49141.6	1.85455	3.27167
Q9Y3D3	Small ribosomal subunit protein bS16m OS=Homo sapiens OX=9606 GN=MRPS16 PE=1 SV=1	MRPS16	0	0	0	47160.8	39725.1	59751.9	2.01746	3.26819
Q9BQB6	Vitamin K epoxide reductase complex subunit 1 OS=Homo sapiens OX=9606 GN=VKORC1 PE=1 SV=1	VKORC1	0	9438.34	0	74451.8	74982.6	94969	3.10017	3.26391
P52294	Importin subunit alpha-5 OS=Homo sapiens OX=9606 GN=KPNA1 PE=1 SV=3	KPNA1	0	0	0	41104.5	41273.9	55264.6	1.93221	3.26266
P24941	Cyclin-dependent kinase 2 OS=Homo sapiens OX=9606 GN=CDK2 PE=1 SV=2	CDK2	0	0	0	42281.9	38494.2	40334	1.76081	3.25927
Q13185	Chromobox protein homolog 3 OS=Homo sapiens OX=9606 GN=CBX3 PE=1 SV=4	CBX3	18916.4	21269.4	46014.3	150952	128425	168757	2.48841	3.25395
O75367	Core histone macro-H2A.1 OS=Homo sapiens OX=9606 GN=MACROH2A1 PE=1 SV=5	MACROH2A1	17674.6	21359.4	22171.8	67188.5	52755.8	66175	1.60285	3.25395
Q9HC35	Echinoderm microtubule-associated protein-like 4 OS=Homo sapiens OX=9606 GN=EML4 PE=1 SV=3	EML4	0	0	3799.28	28057.4	27920.3	32783.2	2.95709	3.25163
P35244	Replication protein A 14 kDa subunit OS=Homo sapiens OX=9606 GN=RPA3 PE=1 SV=1	RPA3	0	0	0	37185.2	46043.8	42994.6	1.81588	3.24997
Q9UJX3	Anaphase-promoting complex subunit 7 OS=Homo sapiens OX=9606 GN=ANAPC7 PE=1 SV=5	ANAPC7	0	0	5583.72	46603.5	41676.9	55912.7	3.09499	3.24261
P42766	Large ribosomal subunit protein uL29 OS=Homo sapiens OX=9606 GN=RPL35 PE=1 SV=2	RPL35	12478	12924.9	26320.6	102960	67769.8	129204	2.57684	3.23935
Q9BWJ5	Splicing factor 3B subunit 5 OS=Homo sapiens OX=9606 GN=SF3B5 PE=1 SV=1	SF3B5	9080.94	10246.6	17050.2	45472.6	42769.1	49613.4	1.97548	3.23884
Q9NY93	Probable ATP-dependent RNA helicase DDX56 OS=Homo sapiens OX=9606 GN=DDX56 PE=1 SV=1	DDX56	3561.78	0	5031.72	21587.7	18535.4	30343.4	2.44073	3.23175
Q9BUE6	Iron-sulfur cluster assembly 1 homolog, mitochondrial OS=Homo sapiens OX=9606 GN=ISCA1 PE=1 SV=1	ISCA1	0	0	0	37607.1	41028	47632.6	1.81511	3.23131
P62861	Ubiquitin-like FUBI-ribosomal protein eS30 fusion protein OS=Homo sapiens OX=9606 GN=FAU PE=1 SV=2	FAU	15780.2	9305.21	39058.4	168781	154865	229300	3.34311	3.23004
Q9Y4X5	E3 ubiquitin-protein ligase ARIH1 OS=Homo sapiens OX=9606 GN=ARIH1 PE=1 SV=2	ARIH1	0	0	0	39606.9	40813.9	53826.9	1.8963	3.22809
Q6UWZ7	BRCA1-A complex subunit Abraxas 1 OS=Homo sapiens OX=9606 GN=ABRAXAS1 PE=1 SV=2	ABRAXAS1	0	0	0	43279.4	37454.6	39077.3	1.74364	3.21575
O75879	Glutamyl-tRNA(Gln) amidotransferase subunit B, mitochondrial OS=Homo sapiens OX=9606 GN=GATB PE=1 SV=1	GATB	0	0	0	46633.4	42378.5	70252.7	2.121	3.2131
Q8ND56	Protein LSM14 homolog A OS=Homo sapiens OX=9606 GN=LSM14A PE=1 SV=3	LSM14A	0	0	0	40425.5	36603.2	43201.4	1.74802	3.21046
Q9Y673	Dolichyl-phosphate beta-glucosyltransferase OS=Homo sapiens OX=9606 GN=ALG5 PE=1 SV=1	ALG5	0	0	0	38281.1	37675.1	42579.3	1.72872	3.20739
P06280	Alpha-galactosidase A OS=Homo sapiens OX=9606 GN=GLA PE=1 SV=1	GLA	0	0	0	55314	37110.3	57647.7	2.04416	3.20701
P67870	Casein kinase II subunit beta OS=Homo sapiens OX=9606 GN=CSNK2B PE=1 SV=1	CSNK2B	0	0	0	37409.1	39483.5	46968.4	1.78736	3.20701
Q12968	Nuclear factor of activated T-cells, cytoplasmic 3 OS=Homo sapiens OX=9606 GN=NFATC3 PE=1 SV=1	NFATC3	0	0	0	42095.7	36160.8	46560.3	1.79765	3.20467
Q13642	Four and a half LIM domains protein 1 OS=Homo sapiens OX=9606 GN=FHL1 PE=1 SV=4	FHL1	0	6700.05	10362.4	36114.2	38098.3	48508.6	2.28337	3.1945
Q8WUA4	General transcription factor 3C polypeptide 2 OS=Homo sapiens OX=9606 GN=GTF3C2 PE=1 SV=2	GTF3C2	7290.5	6517.42	13496.1	36304.7	35120.7	47722.8	2.18938	3.1945
P57721	Poly(rC)-binding protein 3 OS=Homo sapiens OX=9606 GN=PCBP3 PE=1 SV=2	PCBP3	0	16667.5	0	154270	163309	117621	3.10729	3.19114
Q9UL15	BAG family molecular chaperone regulator 5 OS=Homo sapiens OX=9606 GN=BAG5 PE=1 SV=1	BAG5	0	0	0	40855.6	37123.5	50386	1.83388	3.19045
Q6IAN0	Dehydrogenase/reductase SDR family member 7B OS=Homo sapiens OX=9606 GN=DHRS7B PE=1 SV=2	DHRS7B	0	0	0	40550.6	46923.5	36046.1	1.78188	3.18019
Q00839	Heterogeneous nuclear ribonucleoprotein U OS=Homo sapiens OX=9606 GN=HNRNPU PE=1 SV=6	HNRNPU	7356.27	7045.26	21150.2	83316.4	75182.9	168930	3.30497	3.17465
P22087	rRNA 2'-O-methyltransferase fibrillarin OS=Homo sapiens OX=9606 GN=FBL PE=1 SV=2	FBL	0	0	6806.2	54199.8	45797.2	60270.4	2.96341	3.17465
Q12947	Forkhead box protein F2 OS=Homo sapiens OX=9606 GN=FOXF2 PE=1 SV=2	FOXF2	0	0	0	42772.1	38554.3	58740.7	1.94789	3.17168
P07814	Bifunctional glutamate/proline--tRNA ligase OS=Homo sapiens OX=9606 GN=EPRS1 PE=1 SV=5	EPRS1	4541.68	6233.4	11386.8	36210	30121.7	38947.7	2.34733	3.16608
Q9Y265	RuvB-like 1 OS=Homo sapiens OX=9606 GN=RUVBL1 PE=1 SV=1	RUVBL1	13406.2	12258.2	19872.7	46735.7	47145.1	54359.3	1.73224	3.16427
P40429	Large ribosomal subunit protein uL13 OS=Homo sapiens OX=9606 GN=RPL13A PE=1 SV=2	RPL13A	16684.8	26295.4	32246.2	107262	83765.9	142378	2.1662	3.16137
Q9UBW7	Zinc finger MYM-type protein 2 OS=Homo sapiens OX=9606 GN=ZMYM2 PE=1 SV=1	ZMYM2	0	3239.94	0	21415.7	23426	27182.5	2.88245	3.15581
Q8N1G4	Leucine-rich repeat-containing protein 47 OS=Homo sapiens OX=9606 GN=LRRC47 PE=1 SV=1	LRRC47	20214.1	15599.9	11719.5	57646.8	49703.3	50068.5	1.75956	3.15581
Q9BQG0	Myb-binding protein 1A OS=Homo sapiens OX=9606 GN=MYBBP1A PE=1 SV=2	MYBBP1A	7460.65	7126.07	12621.3	33701.8	28705.7	39730.1	1.94666	3.15505
Q9NTK5	Obg-like ATPase 1 OS=Homo sapiens OX=9606 GN=OLA1 PE=1 SV=2	OLA1	0	0	3153.74	32151.4	32252.2	54576.9	3.60572	3.15321
P08238	Heat shock protein HSP 90-beta OS=Homo sapiens OX=9606 GN=HSP90AB1 PE=1 SV=4	HSP90AB1	3627.45	15310	8884.26	67218.4	65819.9	98949.8	3.26441	3.15321
Q9NU22	Midasin OS=Homo sapiens OX=9606 GN=MDN1 PE=1 SV=2	MDN1	0	0	2547.88	18906.2	17357.8	23354.1	2.95201	3.15124
Q92552	Small ribosomal subunit protein mS27 OS=Homo sapiens OX=9606 GN=MRPS27 PE=1 SV=3	MRPS27	0	4612.72	0	32235.8	31522.5	40121.6	2.89945	3.15124
Q6PKG0	La-related protein 1 OS=Homo sapiens OX=9606 GN=LARP1 PE=1 SV=2	LARP1	0	0	4329.63	31047.9	27108.2	32095.1	2.79288	3.15124
O00410	Importin-5 OS=Homo sapiens OX=9606 GN=IPO5 PE=1 SV=4	IPO5	0	6024.14	10194.3	37627.7	36085.3	49591.5	2.37614	3.15124
Q9Y230	RuvB-like 2 OS=Homo sapiens OX=9606 GN=RUVBL2 PE=1 SV=3	RUVBL2	11160.5	13064.1	21780.8	58451.3	50838.6	69211.3	2.0057	3.14857
O43390	Heterogeneous nuclear ribonucleoprotein R OS=Homo sapiens OX=9606 GN=HNRNPR PE=1 SV=1	HNRNPR	11818.3	8194.41	20658	62050.2	55115	78252.4	2.35453	3.1452
Q8IUE6	Histone H2A type 2-B OS=Homo sapiens OX=9606 GN=H2AC21 PE=1 SV=3	H2AC21	0	0	0	42437.6	35062.5	38521.4	1.69556	3.13358
P17858	ATP-dependent 6-phosphofructokinase, liver type OS=Homo sapiens OX=9606 GN=PFKL PE=1 SV=6	PFKL	6336.77	4958.39	9448.43	35277.4	34779.5	21149.5	2.1499	3.128
O14654	Insulin receptor substrate 4 OS=Homo sapiens OX=9606 GN=IRS4 PE=1 SV=1	IRS4	0	0	0	36190.9	36190.9	40862.2	1.66259	3.12274
Q9H116	GDNF-inducible zinc finger protein 1 OS=Homo sapiens OX=9606 GN=GZF1 PE=1 SV=1	GZF1	0	0	0	55154.9	51657	35146.2	1.96386	3.12236
Q92908	Transcription factor GATA-6 OS=Homo sapiens OX=9606 GN=GATA6 PE=1 SV=2	GATA6	0	0	6973.87	49562.7	48758	65811.5	2.95771	3.11944
Q14738	Serine/threonine-protein phosphatase 2A 56 kDa regulatory subunit delta isoform OS=Homo sapiens OX=9606 GN=PPP2R5D PE=1 SV=1	PPP2R5D	0	0	0	36526	35866.8	37858.5	1.62598	3.10982
P50990	T-complex protein 1 subunit theta OS=Homo sapiens OX=9606 GN=CCT8 PE=1 SV=4	CCT8	11089.1	7513.28	16177	43294.5	41106.9	51804	2.03201	3.10781
P09017	Homeobox protein Hox-C4 OS=Homo sapiens OX=9606 GN=HOXC4 PE=1 SV=2	HOXC4	0	0	0	45191.1	38748.8	66337.5	2.03525	3.10673
Q96AX1	Vacuolar protein sorting-associated protein 33A OS=Homo sapiens OX=9606 GN=VPS33A PE=1 SV=1	VPS33A	0	0	0	51795.8	43857.1	88863.4	2.301	3.10149
Q8NEM0	Microcephalin OS=Homo sapiens OX=9606 GN=MCPH1 PE=1 SV=4	MCPH1	0	0	0	41506.9	38910.6	61919.1	1.96322	3.10149
Q9NS91	E3 ubiquitin-protein ligase RAD18 OS=Homo sapiens OX=9606 GN=RAD18 PE=1 SV=2	RAD18	0	0	0	38640.6	35780.4	49404.6	1.77989	3.10149
Q9NSP4	Centromere protein M OS=Homo sapiens OX=9606 GN=CENPM PE=1 SV=1	CENPM	0	0	0	35474.8	35758.3	38323.4	1.61635	3.09272
P49458	Signal recognition particle 9 kDa protein OS=Homo sapiens OX=9606 GN=SRP9 PE=1 SV=2	SRP9	0	0	12419.3	79810.7	83944.7	104270	2.83684	3.08872
P46087	28S rRNA (cytosine(4447)-C(5))-methyltransferase OS=Homo sapiens OX=9606 GN=NOP2 PE=1 SV=2	NOP2	8598.53	5284.56	9037.64	28302.8	22138.3	30342.6	1.84427	3.08814
P82675	Small ribosomal subunit protein uS5m OS=Homo sapiens OX=9606 GN=MRPS5 PE=1 SV=2	MRPS5	0	0	0	36012	36444.2	47075.2	1.73163	3.0837
Q9Y3B4	Splicing factor 3B subunit 6 OS=Homo sapiens OX=9606 GN=SF3B6 PE=1 SV=1	SF3B6	14728.8	12166.8	14227.5	36187	34007	36163	1.37518	3.07093
P31271	Homeobox protein Hox-A13 OS=Homo sapiens OX=9606 GN=HOXA13 PE=1 SV=3	HOXA13	0	0	0	35924.5	35481.8	45396.5	1.70013	3.06826
Q96B23	Protein ARK2N OS=Homo sapiens OX=9606 GN=ARK2N PE=1 SV=3	ARK2N	0	0	0	33364.2	39218.5	43695.3	1.69436	3.06783
Q12906	Interleukin enhancer-binding factor 3 OS=Homo sapiens OX=9606 GN=ILF3 PE=1 SV=3	ILF3	6712.7	7860.06	16537.9	46494.3	40707.7	56146.9	2.3094	3.06393
P17844	Probable ATP-dependent RNA helicase DDX5 OS=Homo sapiens OX=9606 GN=DDX5 PE=1 SV=1	DDX5	19820.8	25977.7	43118.2	121835	98239.7	136219	2.06615	3.06393
O15294	UDP-N-acetylglucosamine--peptide N-acetylglucosaminyltransferase 110 kDa subunit OS=Homo sapiens OX=9606 GN=OGT PE=1 SV=3	OGT	5851.92	7121.24	0	22714	21857.2	29129.9	1.91614	3.06393
Q9P258	Protein RCC2 OS=Homo sapiens OX=9606 GN=RCC2 PE=1 SV=2	RCC2	68038.2	77716.5	127970	347827	328381	281219	1.85631	3.06393
Q92499	ATP-dependent RNA helicase DDX1 OS=Homo sapiens OX=9606 GN=DDX1 PE=1 SV=2	DDX1	9359.16	6667.42	12774.8	32863.7	30573.4	32984.4	1.79254	3.06393
P62805	Histone H4 OS=Homo sapiens OX=9606 GN=H4C1 PE=1 SV=2	H4C1	28405.5	30147.4	32584.2	130436	90303.2	76932.8	1.67376	3.06393
Q9NVP1	ATP-dependent RNA helicase DDX18 OS=Homo sapiens OX=9606 GN=DDX18 PE=1 SV=2	DDX18	9553.69	9670.31	11252.2	30332.6	23841.7	35347.4	1.54	3.06393
Q9NXF7	DDB1- and CUL4-associated factor 16 OS=Homo sapiens OX=9606 GN=DCAF16 PE=1 SV=1	DCAF16	0	0	0	41539.5	41567.3	70300.4	2.05641	3.06015
P09012	U1 small nuclear ribonucleoprotein A OS=Homo sapiens OX=9606 GN=SNRPA PE=1 SV=3	SNRPA	0	0	0	41211.2	32716.9	43072.7	1.70187	3.05821
Q12789	General transcription factor 3C polypeptide 1 OS=Homo sapiens OX=9606 GN=GTF3C1 PE=1 SV=4	GTF3C1	4558.43	4126.97	11350.2	31795.6	31086.9	38212.5	2.4889	3.05707
O94776	Metastasis-associated protein MTA2 OS=Homo sapiens OX=9606 GN=MTA2 PE=1 SV=1	MTA2	8414.17	9214	20614.5	54948.3	53102.3	77688	2.3827	3.05707
Q7Z5K2	Wings apart-like protein homolog OS=Homo sapiens OX=9606 GN=WAPL PE=1 SV=1	WAPL	0	4509.06	6414.28	20489.9	19106	24197.4	1.97613	3.05707
P63000	Ras-related C3 botulinum toxin substrate 1 OS=Homo sapiens OX=9606 GN=RAC1 PE=1 SV=1	RAC1	12598.3	12395.3	22531.7	52492.4	51248.4	62322.1	1.85812	3.05707
Q96JB3	Hypermethylated in cancer 2 protein OS=Homo sapiens OX=9606 GN=HIC2 PE=1 SV=2	HIC2	0	0	0	37416.7	33199.4	40557.8	1.63352	3.05471
P15531	Nucleoside diphosphate kinase A OS=Homo sapiens OX=9606 GN=NME1 PE=1 SV=1	NME1	0	0	7918	61851.1	49734.1	48590.2	2.74469	3.0535
O95456	Proteasome assembly chaperone 1 OS=Homo sapiens OX=9606 GN=PSMG1 PE=1 SV=1	PSMG1	10683.4	16084.9	0	50004.7	50611.6	63393.7	2.05142	3.0535
Q96GA3	Protein LTV1 homolog OS=Homo sapiens OX=9606 GN=LTV1 PE=1 SV=1	LTV1	0	0	0	36970	33441.6	42734.8	1.65639	3.04986
Q04917	14-3-3 protein eta OS=Homo sapiens OX=9606 GN=YWHAH PE=1 SV=4	YWHAH	0	0	0	38910.2	35329.2	33989.1	1.59728	3.04986
Q8IY81	pre-rRNA 2'-O-ribose RNA methyltransferase FTSJ3 OS=Homo sapiens OX=9606 GN=FTSJ3 PE=1 SV=2	FTSJ3	0	0	0	42761.2	32739.4	39117.8	1.67364	3.04896
P67936	Tropomyosin alpha-4 chain OS=Homo sapiens OX=9606 GN=TPM4 PE=1 SV=3	TPM4	0	0	0	35256.5	36478.7	34455.2	1.57181	3.04887
Q9Y3D9	Small ribosomal subunit protein mS23 OS=Homo sapiens OX=9606 GN=MRPS23 PE=1 SV=2	MRPS23	0	0	0	41857.9	34379.6	53963.4	1.8416	3.04696
Q8N1G0	Zinc finger protein 687 OS=Homo sapiens OX=9606 GN=ZNF687 PE=1 SV=1	ZNF687	0	0	0	36153	33486.4	37164.9	1.57913	3.04506
Q99733	Nucleosome assembly protein 1-like 4 OS=Homo sapiens OX=9606 GN=NAP1L4 PE=1 SV=1	NAP1L4	0	0	0	36438.4	33851.7	44433.8	1.67403	3.04461
P28482	Mitogen-activated protein kinase 1 OS=Homo sapiens OX=9606 GN=MAPK1 PE=1 SV=3	MAPK1	0	4627.01	6723.03	20814.1	20041	23870.2	1.94758	3.04175
Q9UL40	Zinc finger protein 346 OS=Homo sapiens OX=9606 GN=ZNF346 PE=1 SV=1	ZNF346	0	0	0	36724.5	33319.9	43532.5	1.66032	3.04027
Q8N983	Large ribosomal subunit protein mL43 OS=Homo sapiens OX=9606 GN=MRPL43 PE=1 SV=1	MRPL43	0	0	0	39515.9	35440.2	55089.2	1.83845	3.03857
O15258	Protein RER1 OS=Homo sapiens OX=9606 GN=RER1 PE=1 SV=1	RER1	0	0	0	35812	36296.4	33497.5	1.56336	3.03697
Q29RF7	Sister chromatid cohesion protein PDS5 homolog A OS=Homo sapiens OX=9606 GN=PDS5A PE=1 SV=1	PDS5A	6788.73	3887.4	10132.3	29183.2	27513.1	34016.2	2.22481	3.03107
Q9Y305	Acyl-coenzyme A thioesterase 9, mitochondrial OS=Homo sapiens OX=9606 GN=ACOT9 PE=1 SV=2	ACOT9	5551.62	5834.77	10197.5	24553	22382.4	31932.5	1.91044	3.03107
Q8WXX5	DnaJ homolog subfamily C member 9 OS=Homo sapiens OX=9606 GN=DNAJC9 PE=1 SV=1	DNAJC9	14057.9	9655.09	18312	46381.9	42743.4	49135.6	1.76417	3.03107
O95363	Phenylalanine--tRNA ligase, mitochondrial OS=Homo sapiens OX=9606 GN=FARS2 PE=1 SV=1	FARS2	10045	16710.9	14563.9	41862.6	39388.9	42697.1	1.61598	3.03107
Q92616	Stalled ribosome sensor GCN1 OS=Homo sapiens OX=9606 GN=GCN1 PE=1 SV=7	GCN1	0	0	4462.74	25732.2	25457	28806.1	2.57667	3.02836
Q99873	Protein arginine N-methyltransferase 1 OS=Homo sapiens OX=9606 GN=PRMT1 PE=1 SV=3	PRMT1	0	0	0	35414.3	32711.2	39700.4	1.58968	3.01459
Q9BV57	Acireductone dioxygenase OS=Homo sapiens OX=9606 GN=ADI1 PE=1 SV=1	ADI1	0	0	0	58303	42669.5	34546.4	1.89035	3.00692
Q9UQ84	Exonuclease 1 OS=Homo sapiens OX=9606 GN=EXO1 PE=1 SV=2	EXO1	0	0	0	36071.3	32696.3	43807.5	1.64564	2.99779
Q8WU90	Zinc finger CCCH domain-containing protein 15 OS=Homo sapiens OX=9606 GN=ZC3H15 PE=1 SV=1	ZC3H15	0	0	0	36060.7	32202.3	36472.3	1.55005	2.99779
Q92665	Small ribosomal subunit protein mS31 OS=Homo sapiens OX=9606 GN=MRPS31 PE=1 SV=3	MRPS31	0	0	0	32756	34876.2	41265.8	1.60157	2.99732
P42285	Exosome RNA helicase MTR4 OS=Homo sapiens OX=9606 GN=MTREX PE=1 SV=3	MTREX	0	0	0	38072.5	32459.9	46453.9	1.69632	2.99693
Q96B54	Zinc finger protein 428 OS=Homo sapiens OX=9606 GN=ZNF428 PE=1 SV=2	ZNF428	0	0	0	34146.2	33771.4	43254.2	1.62871	2.99663
Q96EY7	Small ribosomal subunit protein mS39 OS=Homo sapiens OX=9606 GN=PTCD3 PE=1 SV=3	PTCD3	0	0	0	37197.5	34145.2	50794.3	1.75244	2.99579
Q92541	RNA polymerase-associated protein RTF1 homolog OS=Homo sapiens OX=9606 GN=RTF1 PE=1 SV=4	RTF1	5410.79	11703.6	12865.3	44467.5	38302.9	42476	2.1575	2.99428
Q9H7N4	Splicing factor, arginine/serine-rich 19 OS=Homo sapiens OX=9606 GN=SCAF1 PE=1 SV=3	SCAF1	0	0	0	32013	37198.6	35642.9	1.55109	2.9929
P53350	Serine/threonine-protein kinase PLK1 OS=Homo sapiens OX=9606 GN=PLK1 PE=1 SV=1	PLK1	0	0	0	36377.6	31570.6	37491.6	1.55798	2.98252
Q9H6F5	Coiled-coil domain-containing protein 86 OS=Homo sapiens OX=9606 GN=CCDC86 PE=1 SV=1	CCDC86	5859.08	0	8519.48	30463.6	23712.7	33961.4	2.04009	2.982
Q9UKN8	General transcription factor 3C polypeptide 4 OS=Homo sapiens OX=9606 GN=GTF3C4 PE=1 SV=2	GTF3C4	0	8377.05	12025.6	35718.5	35105.1	43535.5	1.9182	2.982
Q8WVV9	Heterogeneous nuclear ribonucleoprotein L-like OS=Homo sapiens OX=9606 GN=HNRNPLL PE=1 SV=1	HNRNPLL	5686.34	7754.16	10333.5	25425.2	22259.9	28683.6	1.71833	2.97901
O43716	Glutamyl-tRNA(Gln) amidotransferase subunit C, mitochondrial OS=Homo sapiens OX=9606 GN=GATC PE=1 SV=1	GATC	0	0	0	39123.6	39166.3	67013.3	1.97595	2.97232
O60870	DNA/RNA-binding protein KIN17 OS=Homo sapiens OX=9606 GN=KIN PE=1 SV=2	KIN	0	0	0	41247.7	35639.9	31771.4	1.5971	2.97232
P27348	14-3-3 protein theta OS=Homo sapiens OX=9606 GN=YWHAQ PE=1 SV=1	YWHAQ	11445.4	11034.4	16559.9	35685	35359.6	37066.1	1.49435	2.97095
Q14683	Structural maintenance of chromosomes protein 1A OS=Homo sapiens OX=9606 GN=SMC1A PE=1 SV=2	SMC1A	10156	7545.66	14296.5	34794.6	30769.6	38434.8	1.74369	2.96551
Q5QJE6	Deoxynucleotidyltransferase terminal-interacting protein 2 OS=Homo sapiens OX=9606 GN=DNTTIP2 PE=1 SV=2	DNTTIP2	0	0	5790.59	33500.2	30447.4	36530.1	2.52807	2.95613
Q6IQ21	Zinc finger protein 770 OS=Homo sapiens OX=9606 GN=ZNF770 PE=1 SV=1	ZNF770	0	0	0	33961.4	33903	46066.4	1.65826	2.95439
P27694	Replication protein A 70 kDa DNA-binding subunit OS=Homo sapiens OX=9606 GN=RPA1 PE=1 SV=2	RPA1	0	0	0	36768	33266.1	49984.4	1.72658	2.9543
Q9UMS4	Pre-mRNA-processing factor 19 OS=Homo sapiens OX=9606 GN=PRPF19 PE=1 SV=1	PRPF19	8662.92	9016.74	19125.2	52999.6	40604.6	54478.3	2.09808	2.94931
Q9NRZ9	Lymphoid-specific helicase OS=Homo sapiens OX=9606 GN=HELLS PE=1 SV=1	HELLS	14923.2	14026.2	17723.6	45615.5	38982.6	36569.2	1.37721	2.94931
P15927	Replication protein A 32 kDa subunit OS=Homo sapiens OX=9606 GN=RPA2 PE=1 SV=1	RPA2	0	0	0	39451.5	36757	63982.3	1.92718	2.94249
P08240	Signal recognition particle receptor subunit alpha OS=Homo sapiens OX=9606 GN=SRPRA PE=1 SV=2	SRPRA	0	0	6632.89	43901.7	36813.3	52761.8	2.73029	2.94101
Q9NZI8	Insulin-like growth factor 2 mRNA-binding protein 1 OS=Homo sapiens OX=9606 GN=IGF2BP1 PE=1 SV=2	IGF2BP1	5407.4	3068.72	11302.9	36846.7	31329.5	45724.4	2.7122	2.9397
Q3ZCQ8	Mitochondrial import inner membrane translocase subunit TIM50 OS=Homo sapiens OX=9606 GN=TIMM50 PE=1 SV=2	TIMM50	9388.54	8093.32	20129.3	50578.1	47125.4	55792.3	2.14734	2.9397
Q12948	Forkhead box protein C1 OS=Homo sapiens OX=9606 GN=FOXC1 PE=1 SV=3	FOXC1	12186.2	11860.1	18104.8	41543.6	36222.9	53189.2	1.64498	2.9397
Q96GD4	Aurora kinase B OS=Homo sapiens OX=9606 GN=AURKB PE=1 SV=3	AURKB	18839.3	15559.9	17651.6	41285.7	42188.3	43101.2	1.28628	2.9397
P04439	HLA class I histocompatibility antigen, A alpha chain OS=Homo sapiens OX=9606 GN=HLA-A PE=1 SV=2	HLA-A	7375.42	6539.82	10212	24092	24635	20055.5	1.53162	2.93707
Q13330	Metastasis-associated protein MTA1 OS=Homo sapiens OX=9606 GN=MTA1 PE=1 SV=2	MTA1	0	0	4703.07	27857.4	24717.4	32107.6	2.57716	2.93649
Q8IWI9	MAX gene-associated protein OS=Homo sapiens OX=9606 GN=MGA PE=1 SV=4	MGA	0	4463.47	6301.24	18256.1	17642.4	22455	1.86652	2.93355
P49321	Nuclear autoantigenic sperm protein OS=Homo sapiens OX=9606 GN=NASP PE=1 SV=2	NASP	12190.4	8084.42	10843.8	51847.5	36330.3	26750.8	1.85307	2.93355
Q14669	E3 ubiquitin-protein ligase TRIP12 OS=Homo sapiens OX=9606 GN=TRIP12 PE=1 SV=1	TRIP12	7728.06	8199.98	9980.71	21390.3	20454.8	25504.2	1.38035	2.93355
Q13685	Angio-associated migratory cell protein OS=Homo sapiens OX=9606 GN=AAMP PE=1 SV=2	AAMP	0	0	5932.93	36815.5	37803.8	54539.6	2.83523	2.93065
Q96P11	28S rRNA (cytosine-C(5))-methyltransferase OS=Homo sapiens OX=9606 GN=NSUN5 PE=1 SV=2	NSUN5	0	0	4416.64	23993.9	22467.8	25512.3	2.43955	2.93065
P35658	Nuclear pore complex protein Nup214 OS=Homo sapiens OX=9606 GN=NUP214 PE=1 SV=2	NUP214	0	0	5679.7	34875.3	31944.5	45327.8	2.70217	2.92826
P43487	Ran-specific GTPase-activating protein OS=Homo sapiens OX=9606 GN=RANBP1 PE=1 SV=1	RANBP1	16987.8	21101.3	33332.3	82496	72380.9	73722.6	1.73443	2.92179
Q9Y450	HBS1-like protein OS=Homo sapiens OX=9606 GN=HBS1L PE=1 SV=1	HBS1L	0	0	0	32805.3	31757.8	35580.7	1.48596	2.9194
O00231	26S proteasome non-ATPase regulatory subunit 11 OS=Homo sapiens OX=9606 GN=PSMD11 PE=1 SV=3	PSMD11	0	0	0	34170.4	30903.8	35705.7	1.49415	2.9158
Q8WXI9	Transcriptional repressor p66-beta OS=Homo sapiens OX=9606 GN=GATAD2B PE=1 SV=1	GATAD2B	14470.3	0	16068.6	48875.7	43964.7	59044.7	1.72042	2.90615
Q969S3	Cytoplasmic 60S subunit biogenesis factor ZNF622 OS=Homo sapiens OX=9606 GN=ZNF622 PE=1 SV=1	ZNF622	0	0	0	30625.6	34312.5	38443.3	1.52732	2.90592
Q14186	Transcription factor Dp-1 OS=Homo sapiens OX=9606 GN=TFDP1 PE=1 SV=1	TFDP1	0	0	0	36131.3	30822.2	44199	1.62233	2.89823
Q96KQ7	Histone-lysine N-methyltransferase EHMT2 OS=Homo sapiens OX=9606 GN=EHMT2 PE=1 SV=3	EHMT2	0	0	0	32995.3	32995.3	45027.6	1.62036	2.89823
P82663	Small ribosomal subunit protein mS25 OS=Homo sapiens OX=9606 GN=MRPS25 PE=1 SV=1	MRPS25	0	0	0	34965.1	31043.1	43614	1.60358	2.89383
P62714	Serine/threonine-protein phosphatase 2A catalytic subunit beta isoform OS=Homo sapiens OX=9606 GN=PPP2CB PE=1 SV=1	PPP2CB	0	0	0	30827.3	35471.2	33238.3	1.47648	2.89383
Q08945	FACT complex subunit SSRP1 OS=Homo sapiens OX=9606 GN=SSRP1 PE=1 SV=1	SSRP1	0	0	0	34171.4	30316.5	35726.5	1.48521	2.89007
Q9BT78	COP9 signalosome complex subunit 4 OS=Homo sapiens OX=9606 GN=COPS4 PE=1 SV=1	COPS4	0	0	0	32441.5	32414.2	42844.7	1.57978	2.88867
Q8IWZ3	Ankyrin repeat and KH domain-containing protein 1 OS=Homo sapiens OX=9606 GN=ANKHD1 PE=1 SV=1	ANKHD1	0	0	0	33145.8	32866.3	46027.1	1.63122	2.88652
P35659	Protein DEK OS=Homo sapiens OX=9606 GN=DEK PE=1 SV=1	DEK	0	0	10684.3	85363.8	80511.5	146185	3.22869	2.88619
P43378	Tyrosine-protein phosphatase non-receptor type 9 OS=Homo sapiens OX=9606 GN=PTPN9 PE=1 SV=1	PTPN9	10227.4	14250.9	17256.2	43597.8	38804.2	36842.5	1.54375	2.88619
O00567	Nucleolar protein 56 OS=Homo sapiens OX=9606 GN=NOP56 PE=1 SV=4	NOP56	0	5998	7157.27	23362.8	19316.7	19877.9	1.66506	2.88513
Q8WWK9	Cytoskeleton-associated protein 2 OS=Homo sapiens OX=9606 GN=CKAP2 PE=1 SV=1	CKAP2	5335.58	4430.61	8610.93	18462.5	18120	22333.6	1.73262	2.88077
P98164	Low-density lipoprotein receptor-related protein 2 OS=Homo sapiens OX=9606 GN=LRP2 PE=1 SV=3	LRP2	0	0	0	154366	110772	0	2.30499	2.87735
P51965	Ubiquitin-conjugating enzyme E2 E1 OS=Homo sapiens OX=9606 GN=UBE2E1 PE=1 SV=1	UBE2E1	0	0	0	52599.9	49151.1	30563.7	1.84995	2.87673
P17028	Zinc finger protein 24 OS=Homo sapiens OX=9606 GN=ZNF24 PE=1 SV=4	ZNF24	0	0	0	34804.2	31733	47065.7	1.64856	2.87673
Q92826	Homeobox protein Hox-B13 OS=Homo sapiens OX=9606 GN=HOXB13 PE=1 SV=2	HOXB13	0	0	0	32204.4	32903	44459.1	1.60124	2.87673
Q9NTJ3	Structural maintenance of chromosomes protein 4 OS=Homo sapiens OX=9606 GN=SMC4 PE=1 SV=2	SMC4	0	3061.38	9811.53	44162.8	41030.2	50790.4	3.04229	2.87508
Q9NXV6	CDKN2A-interacting protein OS=Homo sapiens OX=9606 GN=CDKN2AIP PE=1 SV=3	CDKN2AIP	3722.43	0	7899.38	24891.9	26756.4	27424.7	2.27995	2.87508
P38646	Stress-70 protein, mitochondrial OS=Homo sapiens OX=9606 GN=HSPA9 PE=1 SV=2	HSPA9	26181.2	18486.8	38021	89792.8	83350.1	129870	1.90765	2.87508
Q96ST3	Paired amphipathic helix protein Sin3a OS=Homo sapiens OX=9606 GN=SIN3A PE=1 SV=2	SIN3A	0	0	4386.02	23177.6	22806.2	29126.7	2.50385	2.87494
Q70UQ0	Inhibitor of nuclear factor kappa-B kinase-interacting protein OS=Homo sapiens OX=9606 GN=IKBIP PE=1 SV=1	IKBIP	0	0	0	33102.8	33404	30699.5	1.44365	2.87472
Q9Y5M8	Signal recognition particle receptor subunit beta OS=Homo sapiens OX=9606 GN=SRPRB PE=1 SV=3	SRPRB	15035.2	12230.5	20189.5	42899.8	42194.4	59545.5	1.61986	2.87413
P52907	F-actin-capping protein subunit alpha-1 OS=Homo sapiens OX=9606 GN=CAPZA1 PE=1 SV=3	CAPZA1	9172.16	10599.7	19182.9	55701.9	49357.2	37356.9	1.92773	2.87184
Q9UGY1	Nucleolar protein 12 OS=Homo sapiens OX=9606 GN=NOL12 PE=1 SV=1	NOL12	0	0	0	30295.4	32858.1	37663.9	1.49143	2.87009
O15397	Importin-8 OS=Homo sapiens OX=9606 GN=IPO8 PE=1 SV=2	IPO8	0	0	0	36682.4	35599.5	61395.7	1.85694	2.86118
Q9NQB0	Transcription factor 7-like 2 OS=Homo sapiens OX=9606 GN=TCF7L2 PE=1 SV=2	TCF7L2	0	0	0	34874.5	30908.9	45872.8	1.62453	2.86118
Q9Y4W2	Ribosomal biogenesis protein LAS1L OS=Homo sapiens OX=9606 GN=LAS1L PE=1 SV=2	LAS1L	0	0	0	38751.9	28989	38849.5	1.56447	2.86118
Q93009	Ubiquitin carboxyl-terminal hydrolase 7 OS=Homo sapiens OX=9606 GN=USP7 PE=1 SV=2	USP7	0	0	0	31711.8	31000.8	38846.9	1.50029	2.86118
P54136	Arginine--tRNA ligase, cytoplasmic OS=Homo sapiens OX=9606 GN=RARS1 PE=1 SV=2	RARS1	8481.75	6713.15	12908.3	28478.4	26559.6	30566.6	1.65842	2.85957
Q5RKV6	Exosome complex component MTR3 OS=Homo sapiens OX=9606 GN=EXOSC6 PE=1 SV=1	EXOSC6	0	0	0	39883.1	30407.3	50363.2	1.72611	2.85832
P56270	Myc-associated zinc finger protein OS=Homo sapiens OX=9606 GN=MAZ PE=1 SV=1	MAZ	0	0	8318.33	47010.7	40460.5	53554.7	2.48914	2.85763
Q9UNE7	E3 ubiquitin-protein ligase CHIP OS=Homo sapiens OX=9606 GN=STUB1 PE=1 SV=2	STUB1	0	0	0	32154.6	30847.1	40184.9	1.52086	2.8575
Q14DG7	Transmembrane protein 132B OS=Homo sapiens OX=9606 GN=TMEM132B PE=1 SV=2	TMEM132B	0	0	0	33872.6	59124.9	78059.1	2.17807	2.85655
P56545	C-terminal-binding protein 2 OS=Homo sapiens OX=9606 GN=CTBP2 PE=1 SV=1	CTBP2	0	12623	9184.35	37556.1	32165.8	36749.8	1.71745	2.85428
Q15633	RISC-loading complex subunit TARBP2 OS=Homo sapiens OX=9606 GN=TARBP2 PE=1 SV=3	TARBP2	0	0	0	34673.3	31550.4	48208.5	1.65551	2.85203
P63104	14-3-3 protein zeta/delta OS=Homo sapiens OX=9606 GN=YWHAZ PE=1 SV=1	YWHAZ	0	12766.2	16007.5	42814.3	45189.5	42814.3	1.60852	2.85181
P62258	14-3-3 protein epsilon OS=Homo sapiens OX=9606 GN=YWHAE PE=1 SV=1	YWHAE	10471.8	10113.2	13622	27536.5	26858.1	32225.4	1.34874	2.84949
Q9UQE7	Structural maintenance of chromosomes protein 3 OS=Homo sapiens OX=9606 GN=SMC3 PE=1 SV=2	SMC3	10516.7	8083.03	15354.3	33288.5	31301.5	39111.8	1.65486	2.84432
O95793	Double-stranded RNA-binding protein Staufen homolog 1 OS=Homo sapiens OX=9606 GN=STAU1 PE=1 SV=2	STAU1	0	0	0	32826.7	30031.8	40137.1	1.51735	2.84112
Q99943	1-acyl-sn-glycerol-3-phosphate acyltransferase alpha OS=Homo sapiens OX=9606 GN=AGPAT1 PE=1 SV=2	AGPAT1	0	0	0	31878.3	31347.3	31330.8	1.40475	2.84112
P31314	T-cell leukemia homeobox protein 1 OS=Homo sapiens OX=9606 GN=TLX1 PE=1 SV=1	TLX1	0	0	0	40464	32510.9	60395.1	1.85258	2.83873
Q92973	Transportin-1 OS=Homo sapiens OX=9606 GN=TNPO1 PE=1 SV=2	TNPO1	0	5397.64	0	29712.4	27473.8	38180.4	2.54358	2.83495
Q9BYC9	Large ribosomal subunit protein bL20m OS=Homo sapiens OX=9606 GN=MRPL20 PE=1 SV=1	MRPL20	0	0	0	30586.5	30720.5	34751.1	1.42497	2.83177
Q86WB0	Zinc finger C3HC-type protein 1 OS=Homo sapiens OX=9606 GN=ZC3HC1 PE=1 SV=1	ZC3HC1	10737	13020.2	17182.6	38184.8	34325.4	35883.8	1.43044	2.83116
Q8TDN6	Ribosome biogenesis protein BRX1 homolog OS=Homo sapiens OX=9606 GN=BRIX1 PE=1 SV=2	BRIX1	0	0	0	34106	29236.5	33168.7	1.43112	2.8296
Q68E01	Integrator complex subunit 3 OS=Homo sapiens OX=9606 GN=INTS3 PE=1 SV=1	INTS3	0	0	0	29975.2	31652.4	38158.7	1.47462	2.82525
Q86YP4	Transcriptional repressor p66-alpha OS=Homo sapiens OX=9606 GN=GATAD2A PE=1 SV=1	GATAD2A	10792.9	9121.38	15553.8	35536.4	29494.5	45061.4	1.64899	2.82372
Q8IUF8	Ribosomal oxygenase 2 OS=Homo sapiens OX=9606 GN=RIOX2 PE=1 SV=1	RIOX2	0	0	0	33169.3	28880.5	35112	1.43922	2.81694
Q03060	cAMP-responsive element modulator OS=Homo sapiens OX=9606 GN=CREM PE=1 SV=6	CREM	0	0	0	33189.1	31451.4	47357.4	1.62439	2.81523
Q9Y399	Small ribosomal subunit protein uS2m OS=Homo sapiens OX=9606 GN=MRPS2 PE=1 SV=1	MRPS2	0	0	0	28685.6	33503.6	36202.9	1.4555	2.81499
Q96B01	RAD51-associated protein 1 OS=Homo sapiens OX=9606 GN=RAD51AP1 PE=1 SV=1	RAD51AP1	0	0	0	30447.7	30337	34011.5	1.4064	2.81499
P45984	Mitogen-activated protein kinase 9 OS=Homo sapiens OX=9606 GN=MAPK9 PE=1 SV=2	MAPK9	0	0	0	31471.5	29626.7	33217.6	1.39955	2.81321
Q9BV86	N-terminal Xaa-Pro-Lys N-methyltransferase 1 OS=Homo sapiens OX=9606 GN=NTMT1 PE=1 SV=3	NTMT1	0	6394.38	8747.01	24938	26520.8	21693.3	1.70004	2.81146
P52434	DNA-directed RNA polymerases I, II, and III subunit RPABC3 OS=Homo sapiens OX=9606 GN=POLR2H PE=1 SV=4	POLR2H	0	0	0	29779.9	31154.8	33166.9	1.39643	2.81141
Q99567	Nuclear pore complex protein Nup88 OS=Homo sapiens OX=9606 GN=NUP88 PE=1 SV=2	NUP88	0	0	5228.62	28056.3	28243.9	39783.2	2.59497	2.80901
O43175	D-3-phosphoglycerate dehydrogenase OS=Homo sapiens OX=9606 GN=PHGDH PE=1 SV=4	PHGDH	19169	16207	29992.6	63311.3	63457.8	61484.2	1.57616	2.80901
Q9Y2X9	Zinc finger protein 281 OS=Homo sapiens OX=9606 GN=ZNF281 PE=1 SV=1	ZNF281	8689.69	8375.59	12961.9	27674.7	24018.5	33288.7	1.51728	2.80846
Q13823	Nucleolar GTP-binding protein 2 OS=Homo sapiens OX=9606 GN=GNL2 PE=1 SV=1	GNL2	0	0	0	30084.4	30555.7	36435.8	1.43719	2.80839
Q99729	Heterogeneous nuclear ribonucleoprotein A/B OS=Homo sapiens OX=9606 GN=HNRNPAB PE=1 SV=2	HNRNPAB	2694.36	3451.7	7861.52	19552.1	18349.3	33130.7	2.44831	2.80705
O14519	Cyclin-dependent kinase 2-associated protein 1 OS=Homo sapiens OX=9606 GN=CDK2AP1 PE=1 SV=1	CDK2AP1	9091.65	0	13032.8	43276.8	32140.4	47799.3	1.89594	2.80705
Q8TAF3	WD repeat-containing protein 48 OS=Homo sapiens OX=9606 GN=WDR48 PE=1 SV=1	WDR48	0	0	6430.14	31479.4	30901.6	38863.8	2.38392	2.80566
P11940	Polyadenylate-binding protein 1 OS=Homo sapiens OX=9606 GN=PABPC1 PE=1 SV=2	PABPC1	5997.89	3847.21	12434.6	32760.5	28783.4	40387.8	2.35078	2.80566
Q9UBF6	RING-box protein 2 OS=Homo sapiens OX=9606 GN=RNF7 PE=1 SV=1	RNF7	0	0	4567.26	20812.5	22631.4	21990.6	2.25482	2.80566
P61353	Large ribosomal subunit protein eL27 OS=Homo sapiens OX=9606 GN=RPL27 PE=1 SV=2	RPL27	10800.5	19090.5	23533	67814.9	53110.4	101499	2.07845	2.80566
P14866	Heterogeneous nuclear ribonucleoprotein L OS=Homo sapiens OX=9606 GN=HNRNPL PE=1 SV=2	HNRNPL	14889.1	17866.9	27969.3	64264.7	55406.4	58483.1	1.60224	2.80566
Q13310	Polyadenylate-binding protein 4 OS=Homo sapiens OX=9606 GN=PABPC4 PE=1 SV=1	PABPC4	0	0	0	32572.1	29197.5	39605.9	1.49365	2.80301
P05412	Transcription factor Jun OS=Homo sapiens OX=9606 GN=JUN PE=1 SV=2	JUN	0	0	5614.65	29634.1	25962.3	34385.7	2.4079	2.80224
P47756	F-actin-capping protein subunit beta OS=Homo sapiens OX=9606 GN=CAPZB PE=1 SV=5	CAPZB	6308.9	11166.3	17222.2	51988.5	48190.8	38051.8	2.09868	2.80224
Q5JTH9	RRP12-like protein OS=Homo sapiens OX=9606 GN=RRP12 PE=1 SV=2	RRP12	0	10248.3	5536.29	30361	27791.6	34124.4	2.0247	2.80224
P07199	Major centromere autoantigen B OS=Homo sapiens OX=9606 GN=CENPB PE=1 SV=2	CENPB	0	0	0	35553.8	31265.8	52139.7	1.70091	2.8003
Q7Z2W9	Large ribosomal subunit protein bL21m OS=Homo sapiens OX=9606 GN=MRPL21 PE=1 SV=2	MRPL21	0	0	5215.81	27972.9	30781.2	43869.4	2.68547	2.79282
Q9NZJ4	Sacsin OS=Homo sapiens OX=9606 GN=SACS PE=1 SV=2	SACS	0	0	0	29700.2	57233.5	52040.6	1.90424	2.78385
P33993	DNA replication licensing factor MCM7 OS=Homo sapiens OX=9606 GN=MCM7 PE=1 SV=4	MCM7	0	0	0	35118.8	30616.3	50223.8	1.66689	2.78385
Q9NWU5	Large ribosomal subunit protein uL22m OS=Homo sapiens OX=9606 GN=MRPL22 PE=1 SV=1	MRPL22	0	0	0	37122.9	27717.6	37629.5	1.50691	2.78246
Q2T9J0	Peroxisomal leader peptide-processing protease OS=Homo sapiens OX=9606 GN=TYSND1 PE=1 SV=3	TYSND1	0	0	0	30200.9	30235.8	38746.5	1.46356	2.78246
P82912	Small ribosomal subunit protein uS11m OS=Homo sapiens OX=9606 GN=MRPS11 PE=1 SV=2	MRPS11	0	0	0	31767.4	28580.2	34538.9	1.40551	2.78173
Q9NPH2	Inositol-3-phosphate synthase 1 OS=Homo sapiens OX=9606 GN=ISYNA1 PE=1 SV=1	ISYNA1	0	0	5356.95	31990.4	28143.7	24174.7	2.38183	2.78132
Q5H9R7	Serine/threonine-protein phosphatase 6 regulatory subunit 3 OS=Homo sapiens OX=9606 GN=PPP6R3 PE=1 SV=2	PPP6R3	0	0	0	32274.3	31068.4	47060.8	1.60204	2.77676
P17676	CCAAT/enhancer-binding protein beta OS=Homo sapiens OX=9606 GN=CEBPB PE=1 SV=2	CEBPB	0	0	0	30770.1	30963.5	43177.3	1.53604	2.77676
Q9NUU6	Inactive ubiquitin thioesterase OTULINL OS=Homo sapiens OX=9606 GN=OTULINL PE=1 SV=1	OTULINL	0	0	0	33387.8	27902.6	36531.5	1.44487	2.77358
Q9P013	Spliceosome-associated protein CWC15 homolog OS=Homo sapiens OX=9606 GN=CWC15 PE=1 SV=2	CWC15	11200.1	15108.3	10199.7	29248.5	29430	32260.6	1.33601	2.7701
P38398	Breast cancer type 1 susceptibility protein OS=Homo sapiens OX=9606 GN=BRCA1 PE=1 SV=2	BRCA1	0	0	0	30481.8	29254.7	37730.1	1.43936	2.76762
Q9UPW6	DNA-binding protein SATB2 OS=Homo sapiens OX=9606 GN=SATB2 PE=1 SV=2	SATB2	0	0	7160.71	33710.7	31563.5	34446.1	2.21376	2.76721
P47897	Glutamine--tRNA ligase OS=Homo sapiens OX=9606 GN=QARS1 PE=1 SV=1	QARS1	0	0	0	33691.9	27788.1	33691.9	1.40834	2.76698
P49674	Casein kinase I isoform epsilon OS=Homo sapiens OX=9606 GN=CSNK1E PE=1 SV=1	CSNK1E	0	5434.37	0	31944	24364.3	33969.4	2.45467	2.7625
O43852	Calumenin OS=Homo sapiens OX=9606 GN=CALU PE=1 SV=2	CALU	13694.2	13870.8	9071.47	43826.6	39808.3	27431.4	1.59856	2.75959
P46779	Large ribosomal subunit protein eL28 OS=Homo sapiens OX=9606 GN=RPL28 PE=1 SV=3	RPL28	12300.5	16807.7	30261.3	67417.4	62103.9	82211.1	1.92727	2.75832
P62891	Large ribosomal subunit protein eL39 OS=Homo sapiens OX=9606 GN=RPL39 PE=1 SV=2	RPL39	0	0	8890.77	62799.1	54066.3	100754	2.9757	2.75636
P39023	Large ribosomal subunit protein uL3 OS=Homo sapiens OX=9606 GN=RPL3 PE=1 SV=2	RPL3	19423.1	13846.2	31882.3	74367	62714.5	96669.8	1.9055	2.75636
O95785	Protein Wiz OS=Homo sapiens OX=9606 GN=WIZ PE=1 SV=2	WIZ	9836.97	0	9494.23	27994.4	24911.8	32044.9	1.54331	2.75636
P48643	T-complex protein 1 subunit epsilon OS=Homo sapiens OX=9606 GN=CCT5 PE=1 SV=1	CCT5	7991.07	9293.36	10948.5	21758.9	21725.8	23013.2	1.24734	2.75636
P49736	DNA replication licensing factor MCM2 OS=Homo sapiens OX=9606 GN=MCM2 PE=1 SV=4	MCM2	0	0	0	30680.7	30314.6	42584.5	1.51781	2.75635
Q09161	Nuclear cap-binding protein subunit 1 OS=Homo sapiens OX=9606 GN=NCBP1 PE=1 SV=1	NCBP1	0	0	0	31314.1	28673.2	31354.8	1.35365	2.75629
Q9P2W1	Homologous-pairing protein 2 homolog OS=Homo sapiens OX=9606 GN=PSMC3IP PE=1 SV=1	PSMC3IP	13997.1	9546.97	11744.5	38971.9	29125.4	27154.6	1.43189	2.75622
O75683	Surfeit locus protein 6 OS=Homo sapiens OX=9606 GN=SURF6 PE=1 SV=3	SURF6	0	0	0	29630.4	29172.1	34008.5	1.37444	2.75376
O75530	Polycomb protein EED OS=Homo sapiens OX=9606 GN=EED PE=1 SV=2	EED	0	0	0	33968.5	27478.6	37952.9	1.46416	2.74635
Q5VV52	Zinc finger protein 691 OS=Homo sapiens OX=9606 GN=ZNF691 PE=1 SV=2	ZNF691	0	0	4373.59	20190.8	19145.5	23095.4	2.24588	2.7458
P51114	RNA-binding protein FXR1 OS=Homo sapiens OX=9606 GN=FXR1 PE=1 SV=3	FXR1	8569.52	9419.7	15715.9	32690.5	28800.2	37320.7	1.59722	2.7458
Q9Y3C1	Nucleolar protein 16 OS=Homo sapiens OX=9606 GN=NOP16 PE=1 SV=2	NOP16	0	0	6703.52	33266.4	29196.4	38136.3	2.31402	2.74365
P23526	Adenosylhomocysteinase OS=Homo sapiens OX=9606 GN=AHCY PE=1 SV=4	AHCY	12429.5	13512.9	21990.2	46700.5	40917.2	45209.8	1.51594	2.74354
P78316	Nucleolar protein 14 OS=Homo sapiens OX=9606 GN=NOP14 PE=1 SV=3	NOP14	0	0	3730.23	16176.7	16959.3	18921.1	2.21466	2.74353
Q14764	Major vault protein OS=Homo sapiens OX=9606 GN=MVP PE=1 SV=4	MVP	50436.6	36877	39975.9	19925.8	15441.1	14205.1	-1.36283	2.74353
Q5MNZ6	WD repeat domain phosphoinositide-interacting protein 3 OS=Homo sapiens OX=9606 GN=WDR45B PE=1 SV=2	WDR45B	24578.4	19045.2	44512	105974	91300.7	92449	1.80797	2.73344
O95232	Luc7-like protein 3 OS=Homo sapiens OX=9606 GN=LUC7L3 PE=1 SV=2	LUC7L3	13740	9328.97	14298	37531.6	31081.7	29477.6	1.40994	2.73344
Q1ED39	Lysine-rich nucleolar protein 1 OS=Homo sapiens OX=9606 GN=KNOP1 PE=1 SV=1	KNOP1	0	0	0	35807.2	29861.8	28692.6	1.39499	2.73337
Q9P016	Thymocyte nuclear protein 1 OS=Homo sapiens OX=9606 GN=THYN1 PE=1 SV=1	THYN1	0	0	0	32270.8	31891.3	27706.3	1.35979	2.73102
Q9Y6Y0	Influenza virus NS1A-binding protein OS=Homo sapiens OX=9606 GN=IVNS1ABP PE=1 SV=3	IVNS1ABP	0	0	7253.2	31704.1	32178.7	32095.4	2.14102	2.72915
O00571	ATP-dependent RNA helicase DDX3X OS=Homo sapiens OX=9606 GN=DDX3X PE=1 SV=3	DDX3X	19524.7	22951.6	24073.8	56803.3	47559.7	49229.2	1.20796	2.72915
Q9UN30	Sex comb on midleg-like protein 1 OS=Homo sapiens OX=9606 GN=SCML1 PE=1 SV=2	SCML1	0	0	0	34062.5	28377.2	44583	1.55839	2.72885
P34931	Heat shock 70 kDa protein 1-like OS=Homo sapiens OX=9606 GN=HSPA1L PE=1 SV=2	HSPA1L	0	0	0	27658.7	37847.2	46093.7	1.61275	2.71956
Q9Y2R9	Small ribosomal subunit protein uS7m OS=Homo sapiens OX=9606 GN=MRPS7 PE=1 SV=2	MRPS7	0	0	6865.14	34320.8	32952.8	47597	2.45942	2.71821
P04080	Cystatin-B OS=Homo sapiens OX=9606 GN=CSTB PE=1 SV=2	CSTB	21328.7	27240.1	38697.5	100312	86146.5	69043.5	1.57665	2.71076
Q9BRJ6	Protein cholesin OS=Homo sapiens OX=9606 GN=C7orf50 PE=1 SV=1	C7orf50	0	0	7693.12	32393.2	34062.5	38748.7	2.18437	2.69966
Q99755	Phosphatidylinositol 4-phosphate 5-kinase type-1 alpha OS=Homo sapiens OX=9606 GN=PIP5K1A PE=1 SV=1	PIP5K1A	0	0	0	30998.8	28897.5	42999.1	1.50441	2.68861
Q9NXL9	DNA helicase MCM9 OS=Homo sapiens OX=9606 GN=MCM9 PE=1 SV=4	MCM9	0	0	0	30824	28289.8	40689.2	1.46491	2.68785
Q13247	Serine/arginine-rich splicing factor 6 OS=Homo sapiens OX=9606 GN=SRSF6 PE=1 SV=2	SRSF6	9602.21	9574.19	19487.1	41063.6	35242.8	46652.9	1.74533	2.68078
P20290	Transcription factor BTF3 OS=Homo sapiens OX=9606 GN=BTF3 PE=1 SV=1	BTF3	0	0	12106.8	62267.5	49116.2	62711.7	2.25199	2.68069
O15371	Eukaryotic translation initiation factor 3 subunit D OS=Homo sapiens OX=9606 GN=EIF3D PE=1 SV=1	EIF3D	0	0	5429.84	25258.5	21917	26210.6	2.16734	2.68069
P09661	U2 small nuclear ribonucleoprotein A' OS=Homo sapiens OX=9606 GN=SNRPA1 PE=1 SV=2	SNRPA1	49706.2	62175.9	68666.2	196729	174226	122436	1.4352	2.67885
P26640	Valine--tRNA ligase OS=Homo sapiens OX=9606 GN=VARS1 PE=1 SV=4	VARS1	0	0	8026.93	36380.9	34946.7	46373.4	2.27763	2.67694
P23193	Transcription elongation factor A protein 1 OS=Homo sapiens OX=9606 GN=TCEA1 PE=1 SV=2	TCEA1	5633.51	5457.48	8299.76	14618.8	16069	18815	1.37148	2.67694
P11413	Glucose-6-phosphate 1-dehydrogenase OS=Homo sapiens OX=9606 GN=G6PD PE=1 SV=4	G6PD	12649.3	10271.4	16683.4	36551.7	33931.3	29950.5	1.36635	2.67694
Q13356	RING-type E3 ubiquitin-protein ligase PPIL2 OS=Homo sapiens OX=9606 GN=PPIL2 PE=1 SV=1	PPIL2	11885.6	10134.8	12500.9	29669.2	26692	23287.3	1.20478	2.67694
P07355	Annexin A2 OS=Homo sapiens OX=9606 GN=ANXA2 PE=1 SV=2	ANXA2	16162.2	16746.9	28542.6	72391.2	70279.6	47234.4	1.65304	2.67642
O14818	Proteasome subunit alpha type-7 OS=Homo sapiens OX=9606 GN=PSMA7 PE=1 SV=1	PSMA7	14462.9	13546.6	24194.4	46706	44654	49416.5	1.48081	2.67454
P28370	Probable global transcription activator SNF2L1 OS=Homo sapiens OX=9606 GN=SMARCA1 PE=1 SV=2	SMARCA1	0	0	0	29596.2	27478.1	33025.9	1.33101	2.67298
Q86UV5	Ubiquitin carboxyl-terminal hydrolase 48 OS=Homo sapiens OX=9606 GN=USP48 PE=1 SV=1	USP48	0	0	0	29632.7	28265.3	38673.7	1.42111	2.67167
Q7Z7L1	Schlafen family member 11 OS=Homo sapiens OX=9606 GN=SLFN11 PE=1 SV=2	SLFN11	10426.9	10038	20486.2	40401.1	38020	46880.7	1.68991	2.67045
Q9BU23	Lipase maturation factor 2 OS=Homo sapiens OX=9606 GN=LMF2 PE=1 SV=2	LMF2	0	7643.47	0	30438.7	34119.7	35658.1	2.12461	2.66837
P42771	Cyclin-dependent kinase inhibitor 2A OS=Homo sapiens OX=9606 GN=CDKN2A PE=1 SV=2	CDKN2A	0	3939.03	7382.92	19691.3	19691.3	28458.6	2.04557	2.66837
O00541	Pescadillo homolog OS=Homo sapiens OX=9606 GN=PES1 PE=1 SV=1	PES1	0	5832.3	10146.8	28411.6	26133.8	25081.7	1.78476	2.66837
P07437	Tubulin beta chain OS=Homo sapiens OX=9606 GN=TUBB PE=1 SV=2	TUBB	50968.2	42692.8	80675.9	155110	148533	198923	1.56878	2.66837
P16455	Methylated-DNA--protein-cysteine methyltransferase OS=Homo sapiens OX=9606 GN=MGMT PE=1 SV=1	MGMT	0	0	0	39002.8	39002.8	39002.8	1.71216	2.66679
P35637	RNA-binding protein FUS OS=Homo sapiens OX=9606 GN=FUS PE=1 SV=1	FUS	0	0	0	40572.8	28036.2	30524.8	1.45451	2.6656
O94762	ATP-dependent DNA helicase Q5 OS=Homo sapiens OX=9606 GN=RECQL5 PE=1 SV=2	RECQL5	0	0	0	30335.8	27302.6	36973.8	1.3941	2.6656
Q9UPY3	Endoribonuclease Dicer OS=Homo sapiens OX=9606 GN=DICER1 PE=1 SV=3	DICER1	0	0	0	29521.3	29552.4	43058.6	1.49236	2.66355
P52701	DNA mismatch repair protein Msh6 OS=Homo sapiens OX=9606 GN=MSH6 PE=1 SV=2	MSH6	4411.13	3958.51	14037.6	32831.8	31224.4	40043.4	2.4626	2.66278
P16615	Sarcoplasmic/endoplasmic reticulum calcium ATPase 2 OS=Homo sapiens OX=9606 GN=ATP2A2 PE=1 SV=1	ATP2A2	8458.9	10514.9	15741.7	34576.3	29839.5	29544.1	1.48144	2.66151
P19338	Nucleolin OS=Homo sapiens OX=9606 GN=NCL PE=1 SV=3	NCL	7326.37	8657.86	13678.6	27500	25462.3	42400.9	1.6989	2.65873
Q9UIF9	Bromodomain adjacent to zinc finger domain protein 2A OS=Homo sapiens OX=9606 GN=BAZ2A PE=1 SV=4	BAZ2A	5516.17	7998.05	12359.6	25608.5	23682.5	31362.9	1.70814	2.65657
Q8TDD1	ATP-dependent RNA helicase DDX54 OS=Homo sapiens OX=9606 GN=DDX54 PE=1 SV=2	DDX54	8388.39	0	14265.9	36692.7	34034.2	42079.3	1.77568	2.65172
Q99661	Kinesin-like protein KIF2C OS=Homo sapiens OX=9606 GN=KIF2C PE=1 SV=2	KIF2C	14591.4	12211.5	17380.1	36911.6	31252.6	34801.1	1.23213	2.65039
O43242	26S proteasome non-ATPase regulatory subunit 3 OS=Homo sapiens OX=9606 GN=PSMD3 PE=1 SV=2	PSMD3	0	0	7086.42	31481.8	28402.8	36337.9	2.17088	2.65024
O75489	NADH dehydrogenase [ubiquinone] iron-sulfur protein 3, mitochondrial OS=Homo sapiens OX=9606 GN=NDUFS3 PE=1 SV=1	NDUFS3	10471.7	11145.3	17246	27960.7	42928	42730.8	1.55714	2.64927
P48634	Protein PRRC2A OS=Homo sapiens OX=9606 GN=PRRC2A PE=1 SV=3	PRRC2A	0	0	3977.72	19334.4	16853.7	24789	2.33463	2.64274
O95235	Kinesin-like protein KIF20A OS=Homo sapiens OX=9606 GN=KIF20A PE=1 SV=1	KIF20A	0	0	3479.19	15744.5	13481.2	16008.4	2.11139	2.64274
Q9UNS2	COP9 signalosome complex subunit 3 OS=Homo sapiens OX=9606 GN=COPS3 PE=1 SV=3	COPS3	0	0	0	28214.5	28793.4	28793.4	1.26456	2.63453
Q8TAE8	Large ribosomal subunit protein mL64 OS=Homo sapiens OX=9606 GN=GADD45GIP1 PE=1 SV=1	GADD45GIP1	4427.79	3733.74	7150.55	14165.9	12501.2	17492.3	1.57058	2.63433
Q9Y2Q9	Small ribosomal subunit protein bS1m OS=Homo sapiens OX=9606 GN=MRPS28 PE=1 SV=1	MRPS28	0	0	0	27434.8	29220.7	37335.4	1.3831	2.63318
Q06330	Recombining binding protein suppressor of hairless OS=Homo sapiens OX=9606 GN=RBPJ PE=1 SV=3	RBPJ	0	5731.5	0	24843.9	23134.5	30154.5	2.17479	2.63003
Q14566	DNA replication licensing factor MCM6 OS=Homo sapiens OX=9606 GN=MCM6 PE=1 SV=1	MCM6	0	0	0	28611.3	27137.7	33409.9	1.3143	2.62851
Q9BVW5	TIMELESS-interacting protein OS=Homo sapiens OX=9606 GN=TIPIN PE=1 SV=2	TIPIN	0	0	0	30692.1	29347.3	47323.3	1.55313	2.62421
Q9NPD3	Exosome complex component RRP41 OS=Homo sapiens OX=9606 GN=EXOSC4 PE=1 SV=3	EXOSC4	0	0	2806.25	12936.9	10722.6	12525.9	2.09897	2.62285
Q8N5C6	S1 RNA-binding domain-containing protein 1 OS=Homo sapiens OX=9606 GN=SRBD1 PE=1 SV=2	SRBD1	0	0	0	30333.3	27080	39441.2	1.42119	2.62245
Q9UKX7	Nuclear pore complex protein Nup50 OS=Homo sapiens OX=9606 GN=NUP50 PE=1 SV=2	NUP50	0	0	0	28239.3	27250.9	33821	1.31589	2.62037
Q9UQR0	Sex comb on midleg-like protein 2 OS=Homo sapiens OX=9606 GN=SCML2 PE=1 SV=1	SCML2	0	0	8835.38	37283	34158.2	41504.8	2.08664	2.61485
P53007	Tricarboxylate transport protein, mitochondrial OS=Homo sapiens OX=9606 GN=SLC25A1 PE=1 SV=2	SLC25A1	0	0	0	56774.6	50255.6	27236.5	1.84194	2.61402
P46939	Utrophin OS=Homo sapiens OX=9606 GN=UTRN PE=1 SV=2	UTRN	0	0	0	29839.9	26127.5	32951.2	1.30963	2.61064
P47755	F-actin-capping protein subunit alpha-2 OS=Homo sapiens OX=9606 GN=CAPZA2 PE=1 SV=3	CAPZA2	0	0	0	30150.2	30150.2	26279.2	1.27467	2.60816
Q12800	Alpha-globin transcription factor CP2 OS=Homo sapiens OX=9606 GN=TFCP2 PE=1 SV=2	TFCP2	0	0	0	28755.7	27917.5	39857.9	1.41521	2.60589
Q8IV48	3'-5' exoribonuclease 1 OS=Homo sapiens OX=9606 GN=ERI1 PE=1 SV=3	ERI1	0	0	0	27843.3	31632.7	46090.6	1.52966	2.60168
Q92466	DNA damage-binding protein 2 OS=Homo sapiens OX=9606 GN=DDB2 PE=1 SV=1	DDB2	0	0	0	27709.7	29792	42021.2	1.45406	2.60105
E9PRG8	Uncharacterized protein C11orf98 OS=Homo sapiens OX=9606 GN=C11orf98 PE=1 SV=2	C11orf98	0	2084.98	6899.69	26481.5	20925.5	31200.4	2.76925	2.60003
Q5BKX5	Actin maturation protease OS=Homo sapiens OX=9606 GN=ACTMAP PE=1 SV=2	ACTMAP	0	0	6246.16	28332.3	24640.2	24640.2	2.04712	2.59904
O75132	Zinc finger BED domain-containing protein 4 OS=Homo sapiens OX=9606 GN=ZBED4 PE=1 SV=2	ZBED4	0	0	0	27658.7	27562.8	35924.6	1.34039	2.59657
Q9BTT0	Acidic leucine-rich nuclear phosphoprotein 32 family member E OS=Homo sapiens OX=9606 GN=ANP32E PE=1 SV=1	ANP32E	0	0	0	31651.6	25843.1	38301.1	1.40507	2.59508
Q9UKL0	REST corepressor 1 OS=Homo sapiens OX=9606 GN=RCOR1 PE=1 SV=2	RCOR1	0	0	6928.7	30205	29696.4	41826.3	2.27251	2.59425
P61956	Small ubiquitin-related modifier 2 OS=Homo sapiens OX=9606 GN=SUMO2 PE=1 SV=3	SUMO2	29369.2	36772.9	45355.6	87729	80088.9	99488.9	1.27832	2.59425
Q9BZZ5	Apoptosis inhibitor 5 OS=Homo sapiens OX=9606 GN=API5 PE=1 SV=3	API5	0	0	0	26912.9	27753.4	33454	1.2963	2.59041
P21741	Midkine OS=Homo sapiens OX=9606 GN=MDK PE=1 SV=1	MDK	0	0	0	28446.7	26575.8	29813	1.24669	2.58672
O00712	Nuclear factor 1 B-type OS=Homo sapiens OX=9606 GN=NFIB PE=1 SV=2	NFIB	0	0	0	28175.8	26535.8	34179.7	1.3071	2.58244
O43929	Origin recognition complex subunit 4 OS=Homo sapiens OX=9606 GN=ORC4 PE=1 SV=2	ORC4	0	0	0	28844.4	26069.4	31090.9	1.2643	2.58244
Q7RTV0	PHD finger-like domain-containing protein 5A OS=Homo sapiens OX=9606 GN=PHF5A PE=1 SV=1	PHF5A	0	0	0	27149.6	30839.4	27090.6	1.24975	2.57527
Q9NZ01	Very-long-chain enoyl-CoA reductase OS=Homo sapiens OX=9606 GN=TECR PE=1 SV=1	TECR	0	0	0	52661	39970.4	26578.8	1.6839	2.57311
Q9C0B1	Alpha-ketoglutarate-dependent dioxygenase FTO OS=Homo sapiens OX=9606 GN=FTO PE=1 SV=3	FTO	0	7679.23	7674.61	19286.7	18712.4	19844.4	1.32818	2.57113
Q9UPP1	Histone lysine demethylase PHF8 OS=Homo sapiens OX=9606 GN=PHF8 PE=1 SV=3	PHF8	0	0	7067.11	30307.3	28233.2	39123.1	2.18917	2.56779
P35520	Cystathionine beta-synthase OS=Homo sapiens OX=9606 GN=CBS PE=1 SV=2	CBS	8206.66	11941	20731.3	43643.3	41388.2	41287.9	1.7327	2.56779
Q99832	T-complex protein 1 subunit eta OS=Homo sapiens OX=9606 GN=CCT7 PE=1 SV=2	CCT7	0	6426.49	10636.5	26180.5	23888.1	30246.2	1.68828	2.56779
Q14258	E3 ubiquitin/ISG15 ligase TRIM25 OS=Homo sapiens OX=9606 GN=TRIM25 PE=1 SV=2	TRIM25	8432.65	7924.47	8167.86	17723.7	16253.1	16819.2	1.05001	2.56779
P49916	DNA ligase 3 OS=Homo sapiens OX=9606 GN=LIG3 PE=1 SV=2	LIG3	0	5956.12	10268.3	25491.6	23879.3	33743.3	1.80814	2.56359
Q9BSD7	Cancer-related nucleoside-triphosphatase OS=Homo sapiens OX=9606 GN=NTPCR PE=1 SV=1	NTPCR	16412.5	13178.4	29026.8	55995.6	50766	67810	1.64677	2.55884
Q15424	Scaffold attachment factor B1 OS=Homo sapiens OX=9606 GN=SAFB PE=1 SV=4	SAFB	4325.21	4324.82	12751.9	27859.2	25023.8	28388.4	2.12483	2.55826
Q15475	Homeobox protein SIX1 OS=Homo sapiens OX=9606 GN=SIX1 PE=1 SV=1	SIX1	0	0	0	31274.6	27084.4	45328	1.50287	2.55643
O96019	Actin-like protein 6A OS=Homo sapiens OX=9606 GN=ACTL6A PE=1 SV=1	ACTL6A	7291.79	11115.7	21124.6	43567.3	41235.6	50703	1.91111	2.55109
Q6P587	Oxaloacetate tautomerase FAHD1, mitochondrial OS=Homo sapiens OX=9606 GN=FAHD1 PE=1 SV=3	FAHD1	39975.6	30709.5	77173.8	14073.5	12666.2	14086.5	-1.74588	2.55109
Q07666	KH domain-containing, RNA-binding, signal transduction-associated protein 1 OS=Homo sapiens OX=9606 GN=KHDRBS1 PE=1 SV=1	KHDRBS1	24214.1	17582.2	36033	83851.2	64578.9	68244.4	1.53011	2.54927
O43172	U4/U6 small nuclear ribonucleoprotein Prp4 OS=Homo sapiens OX=9606 GN=PRPF4 PE=1 SV=2	PRPF4	0	0	0	27814.6	25972.6	32614.1	1.26803	2.545
Q5VTL8	Pre-mRNA-splicing factor 38B OS=Homo sapiens OX=9606 GN=PRPF38B PE=1 SV=1	PRPF38B	9241.51	13891.8	17640.2	36211.2	35307.4	33210	1.40958	2.5409
Q96GM8	Target of EGR1 protein 1 OS=Homo sapiens OX=9606 GN=TOE1 PE=1 SV=1	TOE1	0	0	0	47253	25338.1	45921.8	1.67555	2.53897
Q13200	26S proteasome non-ATPase regulatory subunit 2 OS=Homo sapiens OX=9606 GN=PSMD2 PE=1 SV=3	PSMD2	0	0	5153.25	19282.5	19442.8	21050.8	1.94991	2.53874
O75150	E3 ubiquitin-protein ligase BRE1B OS=Homo sapiens OX=9606 GN=RNF40 PE=1 SV=5	RNF40	0	0	0	46334	55309.5	26101.5	1.76983	2.53637
Q9Y6X3	MAU2 chromatid cohesion factor homolog OS=Homo sapiens OX=9606 GN=MAU2 PE=1 SV=2	MAU2	0	0	0	29181.5	25279.8	33977.8	1.2978	2.5363
O94880	PHD finger protein 14 OS=Homo sapiens OX=9606 GN=PHF14 PE=1 SV=3	PHF14	0	6104.79	8111.12	20878.4	18230.8	29145.7	1.66423	2.53495
Q01813	ATP-dependent 6-phosphofructokinase, platelet type OS=Homo sapiens OX=9606 GN=PFKP PE=1 SV=2	PFKP	18905.1	17054.5	21185.8	58957.4	48988.5	35601.4	1.30401	2.53495
Q9HCK8	Chromodomain-helicase-DNA-binding protein 8 OS=Homo sapiens OX=9606 GN=CHD8 PE=1 SV=5	CHD8	0	0	0	28485.4	26348.4	38158.6	1.3619	2.53236
Q9NW64	Pre-mRNA-splicing factor RBM22 OS=Homo sapiens OX=9606 GN=RBM22 PE=1 SV=1	RBM22	19726.3	18499	18049	50460.4	40642.8	35369.2	1.15372	2.53187
Q9NUY8	TBC1 domain family member 23 OS=Homo sapiens OX=9606 GN=TBC1D23 PE=1 SV=3	TBC1D23	0	0	0	27573.8	25838	32074.8	1.25333	2.53132
Q5SSJ5	Heterochromatin protein 1-binding protein 3 OS=Homo sapiens OX=9606 GN=HP1BP3 PE=1 SV=1	HP1BP3	17855.9	13968.8	9483.48	35339.6	33624.1	35281.5	1.38253	2.53064
Q8WWM7	Ataxin-2-like protein OS=Homo sapiens OX=9606 GN=ATXN2L PE=1 SV=2	ATXN2L	0	8918.36	9447.07	21773.7	23595.9	22774.5	1.30645	2.53014
Q9UNS1	Protein timeless homolog OS=Homo sapiens OX=9606 GN=TIMELESS PE=1 SV=2	TIMELESS	0	0	0	28774.2	27110	41805.1	1.42434	2.52822
Q9H1A4	Anaphase-promoting complex subunit 1 OS=Homo sapiens OX=9606 GN=ANAPC1 PE=1 SV=1	ANAPC1	0	0	0	30362	25365.3	38357	1.37679	2.52747
P04908	Histone H2A type 1-B/E OS=Homo sapiens OX=9606 GN=H2AC4 PE=1 SV=2	H2AC4	15273	24798.8	39817.7	115588	66583	112856	1.94927	2.52511
O60783	Small ribosomal subunit protein uS14m OS=Homo sapiens OX=9606 GN=MRPS14 PE=1 SV=1	MRPS14	0	0	0	35041.1	26388.2	50093.8	1.59311	2.52473
Q99575	Ribonucleases P/MRP protein subunit POP1 OS=Homo sapiens OX=9606 GN=POP1 PE=1 SV=2	POP1	0	0	0	27104.5	26225.1	33877	1.27851	2.52473
Q6IBW4	Condensin-2 complex subunit H2 OS=Homo sapiens OX=9606 GN=NCAPH2 PE=1 SV=1	NCAPH2	0	0	5288.51	21626.9	19925	27046.7	2.10002	2.52348
Q13395	Probable methyltransferase TARBP1 OS=Homo sapiens OX=9606 GN=TARBP1 PE=1 SV=1	TARBP1	0	0	5003.95	20896.1	19087.8	26750.6	2.13735	2.52278
Q06787	Fragile X messenger ribonucleoprotein 1 OS=Homo sapiens OX=9606 GN=FMR1 PE=1 SV=1	FMR1	0	0	0	27638.2	29597.3	25728.8	1.21376	2.5216
P49327	Fatty acid synthase OS=Homo sapiens OX=9606 GN=FASN PE=1 SV=3	FASN	11402.2	13365.4	24971.3	48099.6	45479.5	45906.8	1.57395	2.51941
P25205	DNA replication licensing factor MCM3 OS=Homo sapiens OX=9606 GN=MCM3 PE=1 SV=3	MCM3	18443.2	17237.8	25574.8	49311.7	46611.4	42903.8	1.20011	2.51941
O75821	Eukaryotic translation initiation factor 3 subunit G OS=Homo sapiens OX=9606 GN=EIF3G PE=1 SV=2	EIF3G	0	0	0	32210.1	28181.5	25182.9	1.25349	2.513
Q5VV42	Threonylcarbamoyladenosine tRNA methylthiotransferase OS=Homo sapiens OX=9606 GN=CDKAL1 PE=1 SV=1	CDKAL1	0	0	0	26426.1	27087.4	28013.4	1.19049	2.51251
O15226	NF-kappa-B-repressing factor OS=Homo sapiens OX=9606 GN=NKRF PE=1 SV=2	NKRF	0	0	0	29546.2	24690	32852.7	1.27622	2.51186
Q9UNQ2	Dimethyladenosine transferase OS=Homo sapiens OX=9606 GN=DIMT1 PE=1 SV=1	DIMT1	0	0	0	30170.1	24853.2	36338.3	1.33793	2.5118
Q9ULW0	Targeting protein for Xklp2 OS=Homo sapiens OX=9606 GN=TPX2 PE=1 SV=2	TPX2	9280.7	8326.14	18433.3	34517.4	31462.4	39262.6	1.63459	2.51151
P14635	G2/mitotic-specific cyclin-B1 OS=Homo sapiens OX=9606 GN=CCNB1 PE=1 SV=1	CCNB1	20811.4	23031	23101.9	45067.9	45044.6	45827.9	1.02357	2.51151
P31276	Homeobox protein Hox-C13 OS=Homo sapiens OX=9606 GN=HOXC13 PE=1 SV=3	HOXC13	0	0	0	24540.3	29713.4	31853.9	1.26116	2.50499
P19784	Casein kinase II subunit alpha' OS=Homo sapiens OX=9606 GN=CSNK2A2 PE=1 SV=1	CSNK2A2	0	0	8330.38	34850.6	31649.3	45366.2	2.1452	2.50438
Q9UJX4	Anaphase-promoting complex subunit 5 OS=Homo sapiens OX=9606 GN=ANAPC5 PE=1 SV=2	ANAPC5	0	0	0	28039.7	25123.7	32971.7	1.26117	2.50269
Q969T7	7-methylguanosine phosphate-specific 5'-nucleotidase OS=Homo sapiens OX=9606 GN=NT5C3B PE=1 SV=4	NT5C3B	0	7094.5	0	26151.7	32325.8	38986.2	2.17608	2.50259
Q7L2E3	ATP-dependent RNA helicase DHX30 OS=Homo sapiens OX=9606 GN=DHX30 PE=1 SV=1	DHX30	0	0	7501.31	31599.6	27312.1	38112.9	2.09469	2.50259
O60506	Heterogeneous nuclear ribonucleoprotein Q OS=Homo sapiens OX=9606 GN=SYNCRIP PE=1 SV=2	SYNCRIP	0	0	6851.19	27037.7	24959	32813.8	2.03518	2.50259
P51858	Hepatoma-derived growth factor OS=Homo sapiens OX=9606 GN=HDGF PE=1 SV=1	HDGF	19848.6	32940.3	25542.7	73930.6	65471	53897.8	1.32182	2.50259
Q9NQ55	Suppressor of SWI4 1 homolog OS=Homo sapiens OX=9606 GN=PPAN PE=1 SV=1	PPAN	0	0	0	32224.9	24432	29867.4	1.26709	2.50111
Q13098	COP9 signalosome complex subunit 1 OS=Homo sapiens OX=9606 GN=GPS1 PE=1 SV=4	GPS1	0	0	0	26354.2	26436	34024.1	1.27095	2.50088
Q9UG63	ATP-binding cassette sub-family F member 2 OS=Homo sapiens OX=9606 GN=ABCF2 PE=1 SV=2	ABCF2	10797.2	8284.5	11429.1	24350.8	20407.7	22248	1.14497	2.49907
Q96NY9	Crossover junction endonuclease MUS81 OS=Homo sapiens OX=9606 GN=MUS81 PE=1 SV=3	MUS81	0	0	0	31045.8	24170.5	33359.6	1.29717	2.49619
Q13485	Mothers against decapentaplegic homolog 4 OS=Homo sapiens OX=9606 GN=SMAD4 PE=1 SV=1	SMAD4	0	5456.49	0	22901.5	21536.5	31989.9	2.20057	2.49406
Q9UI36	Dachshund homolog 1 OS=Homo sapiens OX=9606 GN=DACH1 PE=1 SV=4	DACH1	0	8860.08	15554.3	37187.6	37894.3	60004.1	1.9026	2.49406
A0A024RBG1	Diphosphoinositol polyphosphate phosphohydrolase NUDT4B OS=Homo sapiens OX=9606 GN=NUDT4B PE=1 SV=1	NUDT4B	0	5585.07	0	26178.9	19734.5	27989	2.12501	2.494
P38432	Coilin OS=Homo sapiens OX=9606 GN=COIL PE=1 SV=1	COIL	0	5037.24	10630	25810.6	25810.6	28525.5	1.86663	2.494
P62633	CCHC-type zinc finger nucleic acid binding protein OS=Homo sapiens OX=9606 GN=CNBP PE=1 SV=1	CNBP	3924.12	0	5361.3	11640	18748.3	23929.1	1.91933	2.4915
P04843	Dolichyl-diphosphooligosaccharide--protein glycosyltransferase subunit 1 OS=Homo sapiens OX=9606 GN=RPN1 PE=1 SV=1	RPN1	6062.29	0	0	29587.5	21797.2	24324.3	2.04591	2.49054
Q9H2U1	ATP-dependent DNA/RNA helicase DHX36 OS=Homo sapiens OX=9606 GN=DHX36 PE=1 SV=2	DHX36	7721.61	0	0	29096.2	26976.9	31179.9	1.91075	2.49054
Q04637	Eukaryotic translation initiation factor 4 gamma 1 OS=Homo sapiens OX=9606 GN=EIF4G1 PE=1 SV=4	EIF4G1	10418.8	9506.41	13827	25957.1	22800.2	25865.5	1.16085	2.49054
Q13347	Eukaryotic translation initiation factor 3 subunit I OS=Homo sapiens OX=9606 GN=EIF3I PE=1 SV=1	EIF3I	8289.2	7345.03	17086.3	33721.9	28859.3	33493.1	1.65653	2.48837
P00441	Superoxide dismutase [Cu-Zn] OS=Homo sapiens OX=9606 GN=SOD1 PE=1 SV=2	SOD1	0	0	0	35365.1	30403.3	24299.3	1.31774	2.48535
Q9BQE3	Tubulin alpha-1C chain OS=Homo sapiens OX=9606 GN=TUBA1C PE=1 SV=1	TUBA1C	15594.9	21484.2	47486.1	94130.9	88553.9	104126	1.92321	2.48479
P17980	26S proteasome regulatory subunit 6A OS=Homo sapiens OX=9606 GN=PSMC3 PE=1 SV=3	PSMC3	3510.39	0	6603.77	16670	16387.2	14555.2	1.71825	2.48464
P54619	5'-AMP-activated protein kinase subunit gamma-1 OS=Homo sapiens OX=9606 GN=PRKAG1 PE=1 SV=1	PRKAG1	0	9272.82	0	32590.4	34032.9	35202.6	1.87127	2.48155
O15344	E3 ubiquitin-protein ligase Midline-1 OS=Homo sapiens OX=9606 GN=MID1 PE=1 SV=1	MID1	0	0	0	25055.2	27311.5	32055.4	1.23365	2.48143
P82673	Small ribosomal subunit protein mS35 OS=Homo sapiens OX=9606 GN=MRPS35 PE=1 SV=1	MRPS35	0	0	0	27086.7	26244.4	26911.5	1.16786	2.48143
Q8IZ69	tRNA (uracil-5-)-methyltransferase homolog A OS=Homo sapiens OX=9606 GN=TRMT2A PE=1 SV=2	TRMT2A	0	0	0	27606	25370.3	35590.2	1.29512	2.48066
P52732	Kinesin-like protein KIF11 OS=Homo sapiens OX=9606 GN=KIF11 PE=1 SV=2	KIF11	0	0	0	24370.5	29571	29553.8	1.21947	2.48066
Q15393	Splicing factor 3B subunit 3 OS=Homo sapiens OX=9606 GN=SF3B3 PE=1 SV=4	SF3B3	0	7738.41	16398.9	40418.8	38300.7	44606	1.86469	2.48032
O75648	Mitochondrial tRNA-specific 2-thiouridylase 1 OS=Homo sapiens OX=9606 GN=TRMU PE=1 SV=2	TRMU	0	9643.39	8662.27	21144.8	23902.9	31222.2	1.45647	2.4779
Q86WJ1	Chromodomain-helicase-DNA-binding protein 1-like OS=Homo sapiens OX=9606 GN=CHD1L PE=1 SV=3	CHD1L	0	0	0	27659.8	25446.4	27456.7	1.17272	2.47719
P31943	Heterogeneous nuclear ribonucleoprotein H OS=Homo sapiens OX=9606 GN=HNRNPH1 PE=1 SV=4	HNRNPH1	42770.9	51658.3	82132.3	154765	131053	178419	1.43923	2.4769
Q49A26	Cytokine-like nuclear factor N-PAC OS=Homo sapiens OX=9606 GN=GLYR1 PE=1 SV=4	GLYR1	0	0	9302.91	37104.9	31494.8	39200.6	1.94345	2.47004
Q13045	Protein flightless-1 homolog OS=Homo sapiens OX=9606 GN=FLII PE=1 SV=2	FLII	0	0	0	27727.2	25315.9	36525.8	1.30867	2.46763
Q9NZ72	Stathmin-3 OS=Homo sapiens OX=9606 GN=STMN3 PE=1 SV=3	STMN3	0	0	9093.11	37536.8	31439.9	33344	1.90326	2.46465
O75940	Survival of motor neuron-related-splicing factor 30 OS=Homo sapiens OX=9606 GN=SMNDC1 PE=1 SV=1	SMNDC1	0	0	0	35972	27506.9	25267.5	1.29657	2.463
Q13057	Bifunctional coenzyme A synthase OS=Homo sapiens OX=9606 GN=COASY PE=1 SV=4	COASY	8610.41	9118	17491.7	37762.4	31731.8	28079.8	1.53826	2.46282
Q9Y266	Nuclear migration protein nudC OS=Homo sapiens OX=9606 GN=NUDC PE=1 SV=1	NUDC	25944.5	17242	23889.4	48704.7	49829.9	48658.3	1.15534	2.46282
P27816	Microtubule-associated protein 4 OS=Homo sapiens OX=9606 GN=MAP4 PE=1 SV=3	MAP4	11003.1	13108	17806.9	32142.1	28831.9	38276.8	1.2626	2.46273
Q8NCN2	Zinc finger and BTB domain-containing protein 34 OS=Homo sapiens OX=9606 GN=ZBTB34 PE=1 SV=4	ZBTB34	0	0	0	26434.3	28293.5	42450.4	1.41147	2.45966
Q15291	Retinoblastoma-binding protein 5 OS=Homo sapiens OX=9606 GN=RBBP5 PE=1 SV=2	RBBP5	0	0	0	28989.9	24608.8	27457.5	1.17923	2.45225
O00193	Small acidic protein OS=Homo sapiens OX=9606 GN=SMAP PE=1 SV=1	SMAP	0	3693.82	12838.9	39574.6	36681.6	57964.2	2.66975	2.44488
O95757	Heat shock 70 kDa protein 4L OS=Homo sapiens OX=9606 GN=HSPA4L PE=1 SV=3	HSPA4L	0	0	0	27311.4	25624.8	38208.1	1.32889	2.44398
P62318	Small nuclear ribonucleoprotein Sm D3 OS=Homo sapiens OX=9606 GN=SNRPD3 PE=1 SV=1	SNRPD3	2841.24	1835.13	6920.14	14077	12918.6	19309.1	2.20155	2.43997
Q9BX63	Fanconi anemia group J protein OS=Homo sapiens OX=9606 GN=BRIP1 PE=1 SV=2	BRIP1	0	0	0	27964.5	25594.3	40016.7	1.36192	2.43943
Q9BQ39	ATP-dependent RNA helicase DDX50 OS=Homo sapiens OX=9606 GN=DDX50 PE=1 SV=1	DDX50	0	0	0	26337.3	25071.5	28287.3	1.15635	2.43888
Q8NC54	Keratinocyte-associated transmembrane protein 2 OS=Homo sapiens OX=9606 GN=KCT2 PE=1 SV=2	KCT2	0	0	13550.4	63958.2	49715.3	82139.7	2.23796	2.43858
P36873	Serine/threonine-protein phosphatase PP1-gamma catalytic subunit OS=Homo sapiens OX=9606 GN=PPP1CC PE=1 SV=1	PPP1CC	0	22567.6	33527.5	76311.4	70904.6	104158	1.58636	2.43858
Q9BUJ2	Heterogeneous nuclear ribonucleoprotein U-like protein 1 OS=Homo sapiens OX=9606 GN=HNRNPUL1 PE=1 SV=2	HNRNPUL1	0	0	0	27286.1	24389.2	32674.3	1.22944	2.43732
P82930	Small ribosomal subunit protein mS34 OS=Homo sapiens OX=9606 GN=MRPS34 PE=1 SV=2	MRPS34	0	0	0	25177.7	25841.9	32424.8	1.2149	2.42914
P42167	Lamina-associated polypeptide 2, isoforms beta/gamma OS=Homo sapiens OX=9606 GN=TMPO PE=1 SV=2	TMPO	0	0	7261.3	29083.4	26499.8	24225.2	1.86926	2.42842
P51991	Heterogeneous nuclear ribonucleoprotein A3 OS=Homo sapiens OX=9606 GN=HNRNPA3 PE=1 SV=2	HNRNPA3	11162.7	9976.7	27337.4	53454.5	44152.2	71559.1	1.93124	2.4274
O75147	Obscurin-like protein 1 OS=Homo sapiens OX=9606 GN=OBSL1 PE=1 SV=4	OBSL1	0	0	0	25754.5	26205.7	37264.5	1.29942	2.41762
Q9NYZ3	G2 and S phase-expressed protein 1 OS=Homo sapiens OX=9606 GN=GTSE1 PE=1 SV=4	GTSE1	0	0	0	26017.7	24873.1	32857.6	1.21869	2.41762
Q9HAD4	WD repeat-containing protein 41 OS=Homo sapiens OX=9606 GN=WDR41 PE=1 SV=3	WDR41	0	0	0	25020.5	26244.2	27205.5	1.13492	2.41762
O95503	Chromobox protein homolog 6 OS=Homo sapiens OX=9606 GN=CBX6 PE=1 SV=1	CBX6	0	0	0	24717.9	28446.5	26076.1	1.14743	2.41601
P62191	26S proteasome regulatory subunit 4 OS=Homo sapiens OX=9606 GN=PSMC1 PE=1 SV=1	PSMC1	0	10834.4	0	41140.9	35298.5	43318.2	1.8761	2.41233
Q9Y5B9	FACT complex subunit SPT16 OS=Homo sapiens OX=9606 GN=SUPT16H PE=1 SV=1	SUPT16H	0	0	9051.02	31550.8	31223.8	38399.3	1.89098	2.4123
Q96GY3	Protein lin-37 homolog OS=Homo sapiens OX=9606 GN=LIN37 PE=1 SV=1	LIN37	0	0	0	24685	26822.7	35273.1	1.2638	2.41229
Q14151	Scaffold attachment factor B2 OS=Homo sapiens OX=9606 GN=SAFB2 PE=1 SV=1	SAFB2	0	0	0	29804.3	26060.8	24521.6	1.16574	2.41229
O75396	Vesicle-trafficking protein SEC22b OS=Homo sapiens OX=9606 GN=SEC22B PE=1 SV=5	SEC22B	0	0	0	29352.7	24663.6	25857.6	1.15741	2.41198
Q9Y6G3	Large ribosomal subunit protein mL42 OS=Homo sapiens OX=9606 GN=MRPL42 PE=1 SV=1	MRPL42	0	0	0	33682.5	23017.2	31714	1.28853	2.41191
Q96QR8	Transcriptional regulator protein Pur-beta OS=Homo sapiens OX=9606 GN=PURB PE=1 SV=3	PURB	0	0	0	27039.6	24039.9	32197.3	1.21107	2.41191
Q13151	Heterogeneous nuclear ribonucleoprotein A0 OS=Homo sapiens OX=9606 GN=HNRNPA0 PE=1 SV=1	HNRNPA0	6879.79	6604.64	18194.2	31772.2	31772.2	45650.3	1.93356	2.41005
Q9NRG9	Aladin OS=Homo sapiens OX=9606 GN=AAAS PE=1 SV=1	AAAS	0	0	5992.8	21445.2	19757	22200.1	1.81656	2.41005
Q13111	Chromatin assembly factor 1 subunit A OS=Homo sapiens OX=9606 GN=CHAF1A PE=1 SV=3	CHAF1A	0	0	6990.52	26392.7	23680.4	32351.4	1.96241	2.40857
Q9UBB4	Ataxin-10 OS=Homo sapiens OX=9606 GN=ATXN10 PE=1 SV=1	ATXN10	0	9474.98	13625.5	31860.7	28432.6	28758.9	1.38353	2.40857
Q16186	Proteasomal ubiquitin receptor ADRM1 OS=Homo sapiens OX=9606 GN=ADRM1 PE=1 SV=2	ADRM1	19254.8	15691.4	17251.9	36327	38795.6	31850	1.03543	2.40857
P06576	ATP synthase subunit beta, mitochondrial OS=Homo sapiens OX=9606 GN=ATP5F1B PE=1 SV=3	ATP5F1B	17337.1	16103.4	18965.7	38801.6	35473.6	31990	1.01862	2.40857
Q13155	Aminoacyl tRNA synthase complex-interacting multifunctional protein 2 OS=Homo sapiens OX=9606 GN=AIMP2 PE=1 SV=2	AIMP2	0	0	8687.47	34107.8	29152.6	41154.9	1.98792	2.40497
Q96SI1	BTB/POZ domain-containing protein KCTD15 OS=Homo sapiens OX=9606 GN=KCTD15 PE=1 SV=1	KCTD15	0	0	6120.81	21046.8	21063.4	25771.6	1.87958	2.40497
P31274	Homeobox protein Hox-C9 OS=Homo sapiens OX=9606 GN=HOXC9 PE=1 SV=3	HOXC9	0	0	0	27433.4	24798.7	38039.6	1.31315	2.40343
Q9HD33	Large ribosomal subunit protein uL29m OS=Homo sapiens OX=9606 GN=MRPL47 PE=1 SV=2	MRPL47	0	0	0	26189.7	24592.1	33469.5	1.22527	2.40343
P51610	Host cell factor 1 OS=Homo sapiens OX=9606 GN=HCFC1 PE=1 SV=2	HCFC1	13821.9	13629.7	24831.3	41968.9	39239.2	49593.8	1.3753	2.39952
P49368	T-complex protein 1 subunit gamma OS=Homo sapiens OX=9606 GN=CCT3 PE=1 SV=4	CCT3	10515	6237.46	16469.9	32861.2	28347	38726.8	1.6872	2.39808
Q16650	T-box brain protein 1 OS=Homo sapiens OX=9606 GN=TBR1 PE=1 SV=1	TBR1	0	12343.7	22718.3	47384.8	51180	60868.1	1.65808	2.39755
O94888	UBX domain-containing protein 7 OS=Homo sapiens OX=9606 GN=UBXN7 PE=1 SV=2	UBXN7	0	0	0	26783.2	25159.3	38226.3	1.31091	2.39454
Q13573	SNW domain-containing protein 1 OS=Homo sapiens OX=9606 GN=SNW1 PE=1 SV=1	SNW1	7801.33	6112.35	14112.1	36077.1	20216.6	41199.3	1.8269	2.39386
O15381	Nuclear valosin-containing protein-like OS=Homo sapiens OX=9606 GN=NVL PE=1 SV=1	NVL	0	0	0	27895	23592.2	28161.4	1.1526	2.39027
P37198	Nuclear pore glycoprotein p62 OS=Homo sapiens OX=9606 GN=NUP62 PE=1 SV=3	NUP62	0	0	0	27863	24252.7	26253.9	1.13159	2.39027
Q5T6F2	Ubiquitin-associated protein 2 OS=Homo sapiens OX=9606 GN=UBAP2 PE=1 SV=1	UBAP2	0	0	0	30060.7	24539.9	25461.1	1.15902	2.39012
Q9UI26	Importin-11 OS=Homo sapiens OX=9606 GN=IPO11 PE=1 SV=1	IPO11	0	0	0	26614.8	23931	28350.4	1.14008	2.38779
Q9UK99	F-box only protein 3 OS=Homo sapiens OX=9606 GN=FBXO3 PE=1 SV=3	FBXO3	0	0	0	22803.9	34088.6	30850.8	1.27654	2.38186
O00411	DNA-directed RNA polymerase, mitochondrial OS=Homo sapiens OX=9606 GN=POLRMT PE=1 SV=2	POLRMT	0	0	0	26532.4	24200.7	34611.6	1.23994	2.37847
Q9BUF5	Tubulin beta-6 chain OS=Homo sapiens OX=9606 GN=TUBB6 PE=1 SV=1	TUBB6	7672	7353.02	17169.1	30780.9	26887.6	35721.5	1.64396	2.37359
Q99439	Calponin-2 OS=Homo sapiens OX=9606 GN=CNN2 PE=1 SV=4	CNN2	0	3839.05	10920.6	30209.8	25574.1	33390.8	2.19012	2.37042
P18077	Large ribosomal subunit protein eL33 OS=Homo sapiens OX=9606 GN=RPL35A PE=1 SV=2	RPL35A	18180.2	7779.12	27170.8	69620.6	50333.6	101144	2.17576	2.36964
Q9Y5S9	RNA-binding protein 8A OS=Homo sapiens OX=9606 GN=RBM8A PE=1 SV=1	RBM8A	0	0	5238	23216.5	16688.8	22869	1.98205	2.36839
Q9Y2X3	Nucleolar protein 58 OS=Homo sapiens OX=9606 GN=NOP58 PE=1 SV=1	NOP58	9680.44	9507.8	14264.6	33184.8	20383	30080	1.31797	2.36157
Q96HN2	Adenosylhomocysteinase 3 OS=Homo sapiens OX=9606 GN=AHCYL2 PE=1 SV=1	AHCYL2	0	0	0	28605.6	24781.8	43018.1	1.39209	2.35733
Q8WWY3	U4/U6 small nuclear ribonucleoprotein Prp31 OS=Homo sapiens OX=9606 GN=PRPF31 PE=1 SV=2	PRPF31	0	0	0	30147.2	22546.7	32174.5	1.2322	2.35657
Q8N5K1	CDGSH iron-sulfur domain-containing protein 2 OS=Homo sapiens OX=9606 GN=CISD2 PE=1 SV=1	CISD2	12973.5	18503	12585.1	40850.9	40033.6	26422.1	1.27943	2.35466
Q15021	Condensin complex subunit 1 OS=Homo sapiens OX=9606 GN=NCAPD2 PE=1 SV=3	NCAPD2	0	0	0	24804.8	25114.9	34222.9	1.21996	2.35445
Q9BRT6	Protein LLP homolog OS=Homo sapiens OX=9606 GN=LLPH PE=1 SV=1	LLPH	0	0	0	26596.2	23515.8	32726.9	1.20036	2.35445
Q86VP6	Cullin-associated NEDD8-dissociated protein 1 OS=Homo sapiens OX=9606 GN=CAND1 PE=1 SV=2	CAND1	0	0	0	24455.8	24799	28651.4	1.12161	2.35445
Q01844	RNA-binding protein EWS OS=Homo sapiens OX=9606 GN=EWSR1 PE=1 SV=1	EWSR1	2852.32	4380.1	13481.3	29519.4	26402.5	28359.1	2.34531	2.35397
O00139	Kinesin-like protein KIF2A OS=Homo sapiens OX=9606 GN=KIF2A PE=1 SV=3	KIF2A	0	0	6015.72	22146.9	20369.8	29277.4	1.9743	2.35397
Q9UHB9	Signal recognition particle subunit SRP68 OS=Homo sapiens OX=9606 GN=SRP68 PE=1 SV=2	SRP68	10688.4	0	9870.36	22433.5	23243.2	25781.1	1.21098	2.35397
Q9BZG1	Ras-related protein Rab-34 OS=Homo sapiens OX=9606 GN=RAB34 PE=1 SV=1	RAB34	0	13791.4	19984.7	44408.9	41796.4	40280.7	1.34344	2.35233
Q96SB4	SRSF protein kinase 1 OS=Homo sapiens OX=9606 GN=SRPK1 PE=1 SV=2	SRPK1	0	0	0	29347.8	24895.6	45420.3	1.43274	2.35193
Q9NQG5	Regulation of nuclear pre-mRNA domain-containing protein 1B OS=Homo sapiens OX=9606 GN=RPRD1B PE=1 SV=1	RPRD1B	6201.56	6802.75	10900.8	16888.7	18070.3	21351.9	1.2749	2.35189
Q9Y2G7	Zinc finger protein 30 homolog OS=Homo sapiens OX=9606 GN=ZFP30 PE=1 SV=1	ZFP30	0	0	0	79158.1	58458.1	25812	2.04864	2.35091
Q96H79	Zinc finger CCCH-type antiviral protein 1-like OS=Homo sapiens OX=9606 GN=ZC3HAV1L PE=1 SV=2	ZC3HAV1L	35414.2	28746.1	73081.3	0	0	0	-1.82098	2.34628
P14621	Acylphosphatase-2 OS=Homo sapiens OX=9606 GN=ACYP2 PE=1 SV=2	ACYP2	0	0	0	31756.5	31228.4	22263.5	1.23678	2.34378
Q13129	Zinc finger protein Rlf OS=Homo sapiens OX=9606 GN=RLF PE=1 SV=2	RLF	0	0	0	25237.7	23951	31149.7	1.16021	2.34378
Q3T8J9	GON-4-like protein OS=Homo sapiens OX=9606 GN=GON4L PE=1 SV=1	GON4L	0	0	0	25348.5	27302.9	24021.4	1.10034	2.34378
Q93008	Ubiquitin carboxyl-terminal hydrolase 9X OS=Homo sapiens OX=9606 GN=USP9X PE=1 SV=4	USP9X	18035.1	5013.67	4923.69	32786.6	32786.6	41847.1	2.21959	2.3432
P27708	Multifunctional protein CAD OS=Homo sapiens OX=9606 GN=CAD PE=1 SV=3	CAD	8387.67	0	0	27740.7	27631.5	27631.5	1.72187	2.34141
Q9C005	Protein dpy-30 homolog OS=Homo sapiens OX=9606 GN=DPY30 PE=1 SV=1	DPY30	7903.83	0	12234	25879.8	40687.8	63824	2.04775	2.34049
Q9UL42	Paraneoplastic antigen Ma2 OS=Homo sapiens OX=9606 GN=PNMA2 PE=1 SV=2	PNMA2	0	0	0	26653	26077.2	43929.3	1.39268	2.34019
Q8NI27	THO complex subunit 2 OS=Homo sapiens OX=9606 GN=THOC2 PE=1 SV=2	THOC2	0	0	0	87020.4	62233.6	26247.3	2.13232	2.33879
O14617	AP-3 complex subunit delta-1 OS=Homo sapiens OX=9606 GN=AP3D1 PE=1 SV=1	AP3D1	0	0	0	25806.9	23583.4	32064.3	1.17742	2.3378
Q70CQ2	Ubiquitin carboxyl-terminal hydrolase 34 OS=Homo sapiens OX=9606 GN=USP34 PE=1 SV=2	USP34	0	0	0	25694.5	23522.4	31484.7	1.1653	2.33365
Q13895	Bystin OS=Homo sapiens OX=9606 GN=BYSL PE=1 SV=3	BYSL	0	0	7460.51	26218.9	23129	29245	1.80548	2.33003
Q96EY5	Multivesicular body subunit 12A OS=Homo sapiens OX=9606 GN=MVB12A PE=1 SV=1	MVB12A	6398.21	7596.43	11054.1	17817	17961.5	20315.4	1.19901	2.33003
Q6PJP8	DNA cross-link repair 1A protein OS=Homo sapiens OX=9606 GN=DCLRE1A PE=1 SV=3	DCLRE1A	0	0	0	25603.7	24191.8	35232.3	1.23117	2.32902
P61960	Ubiquitin-fold modifier 1 OS=Homo sapiens OX=9606 GN=UFM1 PE=1 SV=1	UFM1	0	0	0	30615.7	29052.3	22309.2	1.18544	2.32692
O94973	AP-2 complex subunit alpha-2 OS=Homo sapiens OX=9606 GN=AP2A2 PE=1 SV=2	AP2A2	0	0	0	24638.8	24025.7	28110.8	1.1008	2.32399
P49005	DNA polymerase delta subunit 2 OS=Homo sapiens OX=9606 GN=POLD2 PE=1 SV=1	POLD2	0	14273.2	9199.6	29999.8	27775.9	33645.2	1.40659	2.32001
Q9GZT9	Egl nine homolog 1 OS=Homo sapiens OX=9606 GN=EGLN1 PE=1 SV=1	EGLN1	0	4331	8531.39	24845.5	18507.5	17659.2	1.72536	2.31588
P41208	Centrin-2 OS=Homo sapiens OX=9606 GN=CETN2 PE=1 SV=1	CETN2	0	0	0	26188.8	22923.1	30187	1.14181	2.31378
Q9P265	Disco-interacting protein 2 homolog B OS=Homo sapiens OX=9606 GN=DIP2B PE=1 SV=3	DIP2B	6833.5	0	11350.4	25369.2	21854.7	25437.7	1.45594	2.31166
P68363	Tubulin alpha-1B chain OS=Homo sapiens OX=9606 GN=TUBA1B PE=1 SV=1	TUBA1B	25008.3	37503.9	74607.5	133847	124807	155945	1.73945	2.31078
Q99627	COP9 signalosome complex subunit 8 OS=Homo sapiens OX=9606 GN=COPS8 PE=1 SV=1	COPS8	0	0	0	23761.1	24612.6	28924.7	1.10868	2.30906
P63010	AP-2 complex subunit beta OS=Homo sapiens OX=9606 GN=AP2B1 PE=1 SV=1	AP2B1	0	8255.9	13136.5	26874.5	27660.7	40695.8	1.58111	2.30834
Q9Y224	RNA transcription, translation and transport factor protein OS=Homo sapiens OX=9606 GN=RTRAF PE=1 SV=1	RTRAF	0	0	0	24881	24763.6	25023.9	1.06411	2.3068
P34932	Heat shock 70 kDa protein 4 OS=Homo sapiens OX=9606 GN=HSPA4 PE=1 SV=4	HSPA4	0	0	0	25639.8	24075.1	36245.9	1.24317	2.30526
O43663	Protein regulator of cytokinesis 1 OS=Homo sapiens OX=9606 GN=PRC1 PE=1 SV=2	PRC1	0	0	0	28615.5	22160.6	29675.1	1.15993	2.30443
Q14202	Zinc finger MYM-type protein 3 OS=Homo sapiens OX=9606 GN=ZMYM3 PE=1 SV=2	ZMYM3	0	0	0	25301.2	23528.7	26455.3	1.07431	2.30067
O95816	BAG family molecular chaperone regulator 2 OS=Homo sapiens OX=9606 GN=BAG2 PE=1 SV=1	BAG2	0	0	0	27214.5	22533.7	27794.2	1.11233	2.30051
Q7Z417	FMR1-interacting protein NUFIP2 OS=Homo sapiens OX=9606 GN=NUFIP2 PE=1 SV=1	NUFIP2	0	0	6302.89	21225.5	20529.7	27791.7	1.8653	2.30001
Q00610	Clathrin heavy chain 1 OS=Homo sapiens OX=9606 GN=CLTC PE=1 SV=5	CLTC	4424.75	5786.84	10798.4	18929	18458.4	18027.9	1.50326	2.30001
P10599	Thioredoxin OS=Homo sapiens OX=9606 GN=TXN PE=1 SV=3	TXN	21970.8	27485.2	53552.4	116548	141670	73886.6	1.74581	2.29985
P11586	C-1-tetrahydrofolate synthase, cytoplasmic OS=Homo sapiens OX=9606 GN=MTHFD1 PE=1 SV=4	MTHFD1	13895.8	12207	18026.2	34177.9	30602.1	27697.9	1.08134	2.29799
Q9UBD5	Origin recognition complex subunit 3 OS=Homo sapiens OX=9606 GN=ORC3 PE=1 SV=1	ORC3	0	0	0	24567.7	23517	30159.9	1.12295	2.28978
Q12899	Tripartite motif-containing protein 26 OS=Homo sapiens OX=9606 GN=TRIM26 PE=1 SV=1	TRIM26	0	0	0	23205.9	30509.3	43765.4	1.39976	2.28711
Q7Z6I8	UPF0461 protein C5orf24 OS=Homo sapiens OX=9606 GN=C5orf24 PE=1 SV=1	C5orf24	0	0	7343.54	31644.5	27824	51316.2	2.27802	2.2871
Q12874	Splicing factor 3A subunit 3 OS=Homo sapiens OX=9606 GN=SF3A3 PE=1 SV=1	SF3A3	0	10892.9	16026.4	35215.9	29622.7	39883.5	1.39099	2.2871
Q9NVN8	Guanine nucleotide-binding protein-like 3-like protein OS=Homo sapiens OX=9606 GN=GNL3L PE=1 SV=1	GNL3L	0	0	0	26679.5	23139	36136	1.24175	2.2861
Q13472	DNA topoisomerase 3-alpha OS=Homo sapiens OX=9606 GN=TOP3A PE=1 SV=1	TOP3A	0	0	0	22914.9	25439.4	30771.7	1.1369	2.28486
P63165	Small ubiquitin-related modifier 1 OS=Homo sapiens OX=9606 GN=SUMO1 PE=1 SV=1	SUMO1	17417.4	18460.7	25049.2	42544.7	37644.3	46765.8	1.07237	2.28266
Q96KM6	Zinc finger protein 512B OS=Homo sapiens OX=9606 GN=ZNF512B PE=1 SV=1	ZNF512B	0	0	0	24359.8	24198.7	25493.2	1.05176	2.2811
Q96R06	Sperm-associated antigen 5 OS=Homo sapiens OX=9606 GN=SPAG5 PE=1 SV=2	SPAG5	0	0	6961.3	26337.5	22499	35234.4	1.98389	2.27471
P55769	NHP2-like protein 1 OS=Homo sapiens OX=9606 GN=SNU13 PE=1 SV=3	SNU13	10948.4	18924.5	18169.5	34345.4	41142.5	34046.3	1.22525	2.27278
Q12756	Kinesin-like protein KIF1A OS=Homo sapiens OX=9606 GN=KIF1A PE=1 SV=2	KIF1A	10451.3	8574.53	10944.4	19836.3	17849	25433.7	1.06624	2.27061
Q9H0U9	Testis-specific Y-encoded-like protein 1 OS=Homo sapiens OX=9606 GN=TSPYL1 PE=1 SV=3	TSPYL1	0	0	0	44061.8	27598.6	24314.5	1.37723	2.27017
Q5UIP0	Telomere-associated protein RIF1 OS=Homo sapiens OX=9606 GN=RIF1 PE=1 SV=2	RIF1	8287.65	8236.56	14033.3	23628.8	20811.3	24179	1.21122	2.26948
P52298	Nuclear cap-binding protein subunit 2 OS=Homo sapiens OX=9606 GN=NCBP2 PE=1 SV=1	NCBP2	0	0	0	26717.8	22423.2	33497.3	1.19086	2.26845
Q7L2J0	7SK snRNA methylphosphate capping enzyme OS=Homo sapiens OX=9606 GN=MEPCE PE=1 SV=1	MEPCE	0	0	0	23313.9	24417.3	30683.5	1.1241	2.26845
P51532	Transcription activator BRG1 OS=Homo sapiens OX=9606 GN=SMARCA4 PE=1 SV=2	SMARCA4	11702.3	13656.9	11914.3	23968.6	21742	29039.5	0.996843	2.2673
P51148	Ras-related protein Rab-5C OS=Homo sapiens OX=9606 GN=RAB5C PE=1 SV=2	RAB5C	15555.5	17037.4	19722.8	41156.3	31383.9	33397.5	1.01496	2.26686
Q96RE7	Nucleus accumbens-associated protein 1 OS=Homo sapiens OX=9606 GN=NACC1 PE=1 SV=1	NACC1	0	0	0	24804.8	22997.9	31057.3	1.13094	2.263
Q96MG7	Non-structural maintenance of chromosomes element 3 homolog OS=Homo sapiens OX=9606 GN=NSMCE3 PE=1 SV=1	NSMCE3	0	0	0	96342	82262.4	25737.6	2.30601	2.26186
O14735	CDP-diacylglycerol--inositol 3-phosphatidyltransferase OS=Homo sapiens OX=9606 GN=CDIPT PE=1 SV=1	CDIPT	0	0	0	25137	24305.5	23962.1	1.0392	2.25877
Q9NPF4	tRNA N6-adenosine threonylcarbamoyltransferase OS=Homo sapiens OX=9606 GN=OSGEP PE=1 SV=1	OSGEP	0	0	6882	23135.2	20765.5	27914.5	1.78753	2.25371
Q15427	Splicing factor 3B subunit 4 OS=Homo sapiens OX=9606 GN=SF3B4 PE=1 SV=1	SF3B4	0	0	12612.7	43514.3	36684.6	45093.3	1.72164	2.25295
P53041	Serine/threonine-protein phosphatase 5 OS=Homo sapiens OX=9606 GN=PPP5C PE=1 SV=1	PPP5C	8947.42	8596.44	13928.4	20934.2	22473	24263.2	1.13781	2.25264
Q9Y3C6	Peptidyl-prolyl cis-trans isomerase-like 1 OS=Homo sapiens OX=9606 GN=PPIL1 PE=1 SV=1	PPIL1	10568.5	8525.13	21653.7	40372.9	34879.7	34501.8	1.54609	2.25238
Q8NHQ9	ATP-dependent RNA helicase DDX55 OS=Homo sapiens OX=9606 GN=DDX55 PE=1 SV=3	DDX55	0	0	0	23058.2	24528.9	31898.7	1.13967	2.24562
Q5VWQ0	Lysine-specific demethylase 9 OS=Homo sapiens OX=9606 GN=RSBN1 PE=1 SV=2	RSBN1	0	0	0	24767.4	22798.4	31391.3	1.13116	2.24409
Q9UH62	Armadillo repeat-containing X-linked protein 3 OS=Homo sapiens OX=9606 GN=ARMCX3 PE=1 SV=1	ARMCX3	0	0	4287.92	0	17539.7	20969.2	2.1611	2.2439
Q14558	Phosphoribosyl pyrophosphate synthase-associated protein 1 OS=Homo sapiens OX=9606 GN=PRPSAP1 PE=1 SV=2	PRPSAP1	8994.72	11932.8	12870.7	24390.4	21558.9	21998.3	1.02194	2.2439
Q15029	116 kDa U5 small nuclear ribonucleoprotein component OS=Homo sapiens OX=9606 GN=EFTUD2 PE=1 SV=1	EFTUD2	0	0	5909.33	21793.3	18012.1	18228.3	1.70528	2.24229
Q8NC51	SERPINE1 mRNA-binding protein 1 OS=Homo sapiens OX=9606 GN=SERBP1 PE=1 SV=2	SERBP1	28898.2	23478.1	41203.8	72386.6	62041.6	69241.1	1.1585	2.23984
P31025	Lipocalin-1 OS=Homo sapiens OX=9606 GN=LCN1 PE=1 SV=1	LCN1	0	0	0	51982.2	68296.7	0	1.549	2.23751
Q4LE39	AT-rich interactive domain-containing protein 4B OS=Homo sapiens OX=9606 GN=ARID4B PE=1 SV=2	ARID4B	0	0	0	22779.1	25491.2	34381.8	1.18837	2.23736
Q99728	BRCA1-associated RING domain protein 1 OS=Homo sapiens OX=9606 GN=BARD1 PE=1 SV=2	BARD1	0	0	0	36223.8	21606.7	29664.1	1.26096	2.23658
Q06265	Exosome complex component RRP45 OS=Homo sapiens OX=9606 GN=EXOSC9 PE=1 SV=3	EXOSC9	0	0	10987.5	37261.1	32672.2	45192.9	1.79141	2.23306
P09651	Heterogeneous nuclear ribonucleoprotein A1 OS=Homo sapiens OX=9606 GN=HNRNPA1 PE=1 SV=5	HNRNPA1	13196	12003.1	39087.4	63948.6	61543.3	100423	1.99878	2.23306
Q8TDP1	Ribonuclease H2 subunit C OS=Homo sapiens OX=9606 GN=RNASEH2C PE=1 SV=1	RNASEH2C	0	0	0	23233.5	24437.4	33513.3	1.16526	2.23269
P45973	Chromobox protein homolog 5 OS=Homo sapiens OX=9606 GN=CBX5 PE=1 SV=1	CBX5	0	0	8605.24	27386.1	25299.3	31266.8	1.69577	2.23268
P49419	Alpha-aminoadipic semialdehyde dehydrogenase OS=Homo sapiens OX=9606 GN=ALDH7A1 PE=1 SV=5	ALDH7A1	12408	12531.1	33927.1	59092.7	54419.8	56758.5	1.70424	2.22853
P51572	B-cell receptor-associated protein 31 OS=Homo sapiens OX=9606 GN=BCAP31 PE=1 SV=3	BCAP31	0	0	0	27574.8	24339.3	22650.4	1.05731	2.22807
Q9H3U1	Protein unc-45 homolog A OS=Homo sapiens OX=9606 GN=UNC45A PE=1 SV=1	UNC45A	0	0	0	25148.9	22467.2	26139.6	1.04343	2.22807
Q9NXX6	Non-structural maintenance of chromosomes element 4 homolog A OS=Homo sapiens OX=9606 GN=NSMCE4A PE=1 SV=2	NSMCE4A	0	0	0	28080.1	21385.8	28715.6	1.11793	2.22653
Q9HCE1	Helicase MOV-10 OS=Homo sapiens OX=9606 GN=MOV10 PE=1 SV=2	MOV10	0	0	0	24839.1	22745.3	33159.2	1.15778	2.2244
Q5T8P6	RNA-binding protein 26 OS=Homo sapiens OX=9606 GN=RBM26 PE=1 SV=3	RBM26	0	0	0	22103	25218.3	29435.1	1.094	2.2244
P27824	Calnexin OS=Homo sapiens OX=9606 GN=CANX PE=1 SV=2	CANX	0	0	0	24968.6	22210.7	27344.4	1.05612	2.22077
Q9UPN9	E3 ubiquitin-protein ligase TRIM33 OS=Homo sapiens OX=9606 GN=TRIM33 PE=1 SV=3	TRIM33	0	0	5774.83	17776	17733.5	22690.8	1.73832	2.21985
Q96KR1	Zinc finger RNA-binding protein OS=Homo sapiens OX=9606 GN=ZFR PE=1 SV=2	ZFR	10243.5	11561.3	17636.3	28115.9	26592.3	29981.1	1.14129	2.21985
P09067	Homeobox protein Hox-B5 OS=Homo sapiens OX=9606 GN=HOXB5 PE=1 SV=3	HOXB5	0	0	0	25140.2	23616.6	38276.9	1.25067	2.21773
Q15024	Exosome complex component RRP42 OS=Homo sapiens OX=9606 GN=EXOSC7 PE=1 SV=3	EXOSC7	0	0	0	22141.1	35888.1	49222.2	1.51177	2.21738
Q9H857	5'-nucleotidase domain-containing protein 2 OS=Homo sapiens OX=9606 GN=NT5DC2 PE=1 SV=1	NT5DC2	4307.98	4184.74	7100.83	11746	10437.1	11610.9	1.15834	2.21201
Q5VTR2	E3 ubiquitin-protein ligase BRE1A OS=Homo sapiens OX=9606 GN=RNF20 PE=1 SV=2	RNF20	7433.1	8660.05	15870.3	28829.5	22080.1	28357.4	1.38107	2.2118
O94842	TOX high mobility group box family member 4 OS=Homo sapiens OX=9606 GN=TOX4 PE=1 SV=1	TOX4	0	0	0	25894.6	21665	28869.6	1.08778	2.21094
O75794	Translation initiation factor eIF2 assembly protein OS=Homo sapiens OX=9606 GN=CDC123 PE=1 SV=1	CDC123	0	0	0	0	212480	0	1.38595	2.21079
Q07955	Serine/arginine-rich splicing factor 1 OS=Homo sapiens OX=9606 GN=SRSF1 PE=1 SV=2	SRSF1	0	0	9404.08	30496.9	28064.9	38480.4	1.76916	2.21073
Q9H6T0	Epithelial splicing regulatory protein 2 OS=Homo sapiens OX=9606 GN=ESRP2 PE=1 SV=1	ESRP2	9927.69	10641.7	15164.1	25309.5	21853	34616.9	1.19302	2.20789
Q9BSJ8	Extended synaptotagmin-1 OS=Homo sapiens OX=9606 GN=ESYT1 PE=1 SV=1	ESYT1	0	0	0	27784.9	21163	29606.2	1.1225	2.20674
Q15334	Lethal(2) giant larvae protein homolog 1 OS=Homo sapiens OX=9606 GN=LLGL1 PE=1 SV=3	LLGL1	0	0	0	22299.3	24321.8	27669.5	1.0511	2.20623
P18583	Protein SON OS=Homo sapiens OX=9606 GN=SON PE=1 SV=4	SON	0	0	0	26550.4	21392.2	28128.6	1.0812	2.20201
P63167	Dynein light chain 1, cytoplasmic OS=Homo sapiens OX=9606 GN=DYNLL1 PE=1 SV=1	DYNLL1	0	6489.34	15736	37268.2	30138.6	42443.4	1.84326	2.20162
Q9BYG3	MKI67 FHA domain-interacting nucleolar phosphoprotein OS=Homo sapiens OX=9606 GN=NIFK PE=1 SV=1	NIFK	0	0	0	27665.3	21769.6	25173.1	1.05601	2.19688
P29590	Protein PML OS=Homo sapiens OX=9606 GN=PML PE=1 SV=3	PML	0	0	0	20896.2	28732.4	30527.8	1.14727	2.19469
Q9NX70	Mediator of RNA polymerase II transcription subunit 29 OS=Homo sapiens OX=9606 GN=MED29 PE=1 SV=1	MED29	0	0	0	24640.2	23025.7	35931.9	1.19842	2.19385
Q96SB8	Structural maintenance of chromosomes protein 6 OS=Homo sapiens OX=9606 GN=SMC6 PE=1 SV=2	SMC6	0	0	0	24100.1	22259.4	30439.7	1.09172	2.18511
Q96FZ2	Abasic site processing protein HMCES OS=Homo sapiens OX=9606 GN=HMCES PE=1 SV=1	HMCES	0	0	0	23343.4	27999.4	46063.9	1.38593	2.18386
Q15366	Poly(rC)-binding protein 2 OS=Homo sapiens OX=9606 GN=PCBP2 PE=1 SV=1	PCBP2	16132.7	27442.9	32905.2	64698.5	56421	56274.9	1.27257	2.18352
Q9BTE7	DCN1-like protein 5 OS=Homo sapiens OX=9606 GN=DCUN1D5 PE=1 SV=1	DCUN1D5	0	0	8362.67	23615.1	27388.9	31765.8	1.71156	2.1764
O43847	Nardilysin OS=Homo sapiens OX=9606 GN=NRDC PE=1 SV=3	NRDC	0	0	0	25434.9	23845	42270	1.30863	2.17408
O95251	Histone acetyltransferase KAT7 OS=Homo sapiens OX=9606 GN=KAT7 PE=1 SV=1	KAT7	0	0	0	24143.9	22524.8	24779.6	0.99936	2.17309
Q9BV44	tRNA (guanine(6)-N(2))-methyltransferase THUMP3 OS=Homo sapiens OX=9606 GN=THUMPD3 PE=1 SV=1	THUMPD3	0	0	0	26638.6	22768.3	41368.3	1.29827	2.17095
P49711	Transcriptional repressor CTCF OS=Homo sapiens OX=9606 GN=CTCF PE=1 SV=1	CTCF	0	0	0	23387.7	23088.6	24603.4	0.992513	2.17095
Q9H4A6	Golgi phosphoprotein 3 OS=Homo sapiens OX=9606 GN=GOLPH3 PE=1 SV=1	GOLPH3	0	0	0	41143.2	21644.6	53819.2	1.60951	2.16873
Q9NZJ0	Denticleless protein homolog OS=Homo sapiens OX=9606 GN=DTL PE=1 SV=3	DTL	0	0	0	22808.1	22887	29653.9	1.06602	2.16383
Q9Y5A9	YTH domain-containing family protein 2 OS=Homo sapiens OX=9606 GN=YTHDF2 PE=1 SV=2	YTHDF2	0	7221.37	15613.5	39283.8	29550	32368.6	1.65733	2.15974
Q16352	Alpha-internexin OS=Homo sapiens OX=9606 GN=INA PE=1 SV=2	INA	0	0	0	25064.9	21347.9	29317.6	1.07243	2.15939
Q8N9N5	Protein BANP OS=Homo sapiens OX=9606 GN=BANP PE=1 SV=3	BANP	0	0	0	26254.3	22512.7	39997.1	1.26965	2.15909
P84103	Serine/arginine-rich splicing factor 3 OS=Homo sapiens OX=9606 GN=SRSF3 PE=1 SV=1	SRSF3	19589	31534.2	64346	115233	94636.1	144802	1.77069	2.15717
O14965	Aurora kinase A OS=Homo sapiens OX=9606 GN=AURKA PE=1 SV=3	AURKA	0	0	0	24969.1	26743.5	21421.5	1.02805	2.15661
P49792	E3 SUMO-protein ligase RanBP2 OS=Homo sapiens OX=9606 GN=RANBP2 PE=1 SV=2	RANBP2	7851.15	3570.58	9617.33	19427.9	16892.1	21006	1.55879	2.15552
Q1KMD3	Heterogeneous nuclear ribonucleoprotein U-like protein 2 OS=Homo sapiens OX=9606 GN=HNRNPUL2 PE=1 SV=1	HNRNPUL2	9908.66	3491.46	9725.07	20902.6	21123.3	28215.1	1.73685	2.15491
P18754	Regulator of chromosome condensation OS=Homo sapiens OX=9606 GN=RCC1 PE=1 SV=1	RCC1	14764.4	28416.8	16049.3	60782.3	61098.3	35609.9	1.43189	2.15422
Q03112	Histone-lysine N-methyltransferase MECOM OS=Homo sapiens OX=9606 GN=MECOM PE=1 SV=3	MECOM	0	0	0	45999.7	22606.6	68094.2	1.79722	2.15398
P10321	HLA class I histocompatibility antigen, C alpha chain OS=Homo sapiens OX=9606 GN=HLA-C PE=1 SV=3	HLA-C	0	0	7125.55	20024.8	21493.1	21892.4	1.56762	2.15027
P18859	ATP synthase-coupling factor 6, mitochondrial OS=Homo sapiens OX=9606 GN=ATP5PF PE=1 SV=1	ATP5PF	0	5771.44	8330	17609.3	15550.7	15492.9	1.22328	2.15016
Q9BV38	WD repeat-containing protein 18 OS=Homo sapiens OX=9606 GN=WDR18 PE=1 SV=2	WDR18	0	0	0	28939.5	21445	24487.2	1.05715	2.14887
P62942	Peptidyl-prolyl cis-trans isomerase FKBP1A OS=Homo sapiens OX=9606 GN=FKBP1A PE=1 SV=2	FKBP1A	0	0	0	27939.7	21259	24819.4	1.04254	2.14551
O95336	6-phosphogluconolactonase OS=Homo sapiens OX=9606 GN=PGLS PE=1 SV=2	PGLS	0	0	14170.4	44936.7	38976.8	43291.7	1.57865	2.13894
Q15699	ALX homeobox protein 1 OS=Homo sapiens OX=9606 GN=ALX1 PE=1 SV=2	ALX1	0	0	0	25006.5	21138.4	27333.6	1.03287	2.13878
Q9NRX1	RNA-binding protein PNO1 OS=Homo sapiens OX=9606 GN=PNO1 PE=1 SV=1	PNO1	0	0	0	25642	20891.7	29094.4	1.06931	2.13812
P58546	Myotrophin OS=Homo sapiens OX=9606 GN=MTPN PE=1 SV=2	MTPN	8801.04	19644	34596.2	87799.5	71132.7	55077.1	1.94858	2.13673
P56537	Eukaryotic translation initiation factor 6 OS=Homo sapiens OX=9606 GN=EIF6 PE=1 SV=1	EIF6	11959.5	0	34481.8	81945	74349.2	75450.1	1.92617	2.13446
Q13557	Calcium/calmodulin-dependent protein kinase type II subunit delta OS=Homo sapiens OX=9606 GN=CAMK2D PE=1 SV=3	CAMK2D	10665.8	16567.5	23820.9	38817.5	36202.1	47962.8	1.33371	2.13446
Q06587	E3 ubiquitin-protein ligase RING1 OS=Homo sapiens OX=9606 GN=RING1 PE=1 SV=2	RING1	0	0	0	24253.4	22514.1	36096.9	1.18221	2.13358
P07237	Protein disulfide-isomerase OS=Homo sapiens OX=9606 GN=P4HB PE=1 SV=3	P4HB	12349.6	0	7501.08	25962.5	21123.8	27975.9	1.36834	2.13102
P78406	mRNA export factor RAE1 OS=Homo sapiens OX=9606 GN=RAE1 PE=1 SV=1	RAE1	12732.5	0	12724.5	31956.2	25229.3	26309.8	1.12087	2.13102
Q9NZT2	Opioid growth factor receptor OS=Homo sapiens OX=9606 GN=OGFR PE=1 SV=3	OGFR	0	0	0	33965.8	20143.8	31491.2	1.22504	2.12986
P11388	DNA topoisomerase 2-alpha OS=Homo sapiens OX=9606 GN=TOP2A PE=1 SV=3	TOP2A	8153.47	10829.4	24740.2	43264.3	33935.4	49709.6	1.6874	2.1288
O75533	Splicing factor 3B subunit 1 OS=Homo sapiens OX=9606 GN=SF3B1 PE=1 SV=3	SF3B1	7937.32	0	16268.1	32742.4	31266.3	33131.9	1.51028	2.12673
O76094	Signal recognition particle subunit SRP72 OS=Homo sapiens OX=9606 GN=SRP72 PE=1 SV=3	SRP72	10324.5	12166.8	0	24565.5	23356.4	23356.4	1.08358	2.12673
Q9UI30	Multifunctional methyltransferase subunit TRM112-like protein OS=Homo sapiens OX=9606 GN=TRMT112 PE=1 SV=1	TRMT112	17078	12560	22197.4	33157.1	35227	49767.9	1.20328	2.12593
Q149N8	E3 ubiquitin-protein ligase SHPRH OS=Homo sapiens OX=9606 GN=SHPRH PE=1 SV=2	SHPRH	0	0	0	25208.9	21082.9	31645.2	1.10592	2.12395
Q6YN16	Hydroxysteroid dehydrogenase-like protein 2 OS=Homo sapiens OX=9606 GN=HSDL2 PE=1 SV=1	HSDL2	31764.9	27535.7	46561.1	16616.1	17635.4	14429.6	-1.08926	2.12382
Q9UFC0	Leucine-rich repeat and WD repeat-containing protein 1 OS=Homo sapiens OX=9606 GN=LRWD1 PE=1 SV=2	LRWD1	0	0	0	22392.2	22746.2	25582.6	0.983181	2.12217
P30041	Peroxiredoxin-6 OS=Homo sapiens OX=9606 GN=PRDX6 PE=1 SV=3	PRDX6	19960.5	11600.1	23286	44359.2	43872	36436.9	1.23906	2.11979
Q9NQW6	Anillin OS=Homo sapiens OX=9606 GN=ANLN PE=1 SV=2	ANLN	11884.3	8315.28	11273.6	18736.4	19911.7	24385.9	1.00989	2.11979
Q14691	DNA replication complex GINS protein PSF1 OS=Homo sapiens OX=9606 GN=GINS1 PE=1 SV=1	GINS1	0	0	0	22645.5	22152.1	28578.2	1.02911	2.11258
O00483	Cytochrome c oxidase subunit NDUFA4 OS=Homo sapiens OX=9606 GN=NDUFA4 PE=1 SV=1	NDUFA4	0	0	0	25262.8	26751.1	20820.2	1.02012	2.11258
Q9H6W3	Ribosomal oxygenase 1 OS=Homo sapiens OX=9606 GN=RIOX1 PE=1 SV=2	RIOX1	0	0	0	24901.6	20829	27759.8	1.03119	2.1104
Q8N8K9	Uncharacterized protein KIAA1958 OS=Homo sapiens OX=9606 GN=KIAA1958 PE=1 SV=1	KIAA1958	0	0	0	22555	22156.5	27326.8	1.00575	2.1104
O14979	Heterogeneous nuclear ribonucleoprotein D-like OS=Homo sapiens OX=9606 GN=HNRNPDL PE=1 SV=3	HNRNPDL	8055.17	0	16388.9	39886.9	29453.4	32803.8	1.55572	2.11024
Q9Y3Z3	Deoxynucleoside triphosphate triphosphohydrolase SAMHD1 OS=Homo sapiens OX=9606 GN=SAMHD1 PE=1 SV=2	SAMHD1	8618.2	10976.4	20475	34416.5	28876.7	33602.3	1.36928	2.11024
Q9BXS6	Nucleolar and spindle-associated protein 1 OS=Homo sapiens OX=9606 GN=NUSAP1 PE=1 SV=1	NUSAP1	0	0	0	25668.9	20789.8	32037.4	1.1138	2.10946
Q96T17	MAP7 domain-containing protein 2 OS=Homo sapiens OX=9606 GN=MAP7D2 PE=1 SV=2	MAP7D2	0	0	0	32244.5	19987.4	29753.6	1.16899	2.10637
P41252	Isoleucine--tRNA ligase, cytoplasmic OS=Homo sapiens OX=9606 GN=IARS1 PE=1 SV=2	IARS1	0	0	7557.71	23764	20033.5	23711.8	1.56958	2.10398
P62316	Small nuclear ribonucleoprotein Sm D2 OS=Homo sapiens OX=9606 GN=SNRPD2 PE=1 SV=1	SNRPD2	26069	22413.7	49339.9	90701.2	75991.2	67962.2	1.34074	2.10398
Q15050	Ribosome biogenesis regulatory protein homolog OS=Homo sapiens OX=9606 GN=RRS1 PE=1 SV=2	RRS1	0	0	0	27757.1	20118.9	29651.4	1.09842	2.1038
P30154	Serine/threonine-protein phosphatase 2A 65 kDa regulatory subunit A beta isoform OS=Homo sapiens OX=9606 GN=PPP2R1B PE=1 SV=3	PPP2R1B	0	0	0	22236.9	22320.6	27211.3	1.00043	2.10353
O75151	Lysine-specific demethylase PHF2 OS=Homo sapiens OX=9606 GN=PHF2 PE=1 SV=4	PHF2	0	0	0	25196.3	20631.4	28898.5	1.0516	2.10308
P51617	Interleukin-1 receptor-associated kinase 1 OS=Homo sapiens OX=9606 GN=IRAK1 PE=1 SV=2	IRAK1	8587	8038.3	15485.6	23458.3	21937.6	25413.9	1.20433	2.1021
Q9UHA2	SS18-like protein 2 OS=Homo sapiens OX=9606 GN=SS18L2 PE=1 SV=1	SS18L2	0	0	0	25147.2	20715.3	30472.4	1.07812	2.10132
P38159	RNA-binding motif protein, X chromosome OS=Homo sapiens OX=9606 GN=RBMX PE=1 SV=3	RBMX	16508.6	16191.9	33168.2	49627.9	45781.6	59930.2	1.31364	2.09729
Q6P2Q9	Pre-mRNA-processing-splicing factor 8 OS=Homo sapiens OX=9606 GN=PRPF8 PE=1 SV=2	PRPF8	0	0	0	23945.3	21893.3	23585.7	0.957965	2.09673
Q9UHV9	Prefoldin subunit 2 OS=Homo sapiens OX=9606 GN=PFDN2 PE=1 SV=1	PFDN2	15862.5	15872.1	35627.3	53806	50026.4	61376.3	1.40102	2.09629
Q7L3T8	Probable proline--tRNA ligase, mitochondrial OS=Homo sapiens OX=9606 GN=PARS2 PE=1 SV=1	PARS2	0	4442.94	5386.56	11160.6	12317.7	23161.7	1.58845	2.09522
Q99459	Cell division cycle 5-like protein OS=Homo sapiens OX=9606 GN=CDC5L PE=1 SV=2	CDC5L	0	0	0	24211.4	20905.5	26756.7	1.00174	2.09275
P84090	Enhancer of rudimentary homolog OS=Homo sapiens OX=9606 GN=ERH PE=1 SV=1	ERH	8186.8	11141.7	22009.2	39665.2	31209.8	34847.3	1.47516	2.08702
Q00535	Cyclin-dependent kinase 5 OS=Homo sapiens OX=9606 GN=CDK5 PE=1 SV=3	CDK5	9965.95	7577.46	17163.5	28362	24659.7	27103.7	1.29013	2.08702
P29372	DNA-3-methyladenine glycosylase OS=Homo sapiens OX=9606 GN=MPG PE=1 SV=3	MPG	0	0	0	21935.8	22356.6	27438.9	0.998653	2.08667
P11802	Cyclin-dependent kinase 4 OS=Homo sapiens OX=9606 GN=CDK4 PE=1 SV=2	CDK4	8963.5	0	21274.4	41948.2	40016.6	54018.5	1.70193	2.08357
P54646	5'-AMP-activated protein kinase catalytic subunit alpha-2 OS=Homo sapiens OX=9606 GN=PRKAA2 PE=1 SV=2	PRKAA2	0	0	9367.63	29533	24386.5	30651.7	1.58237	2.08357
Q9BTC8	Metastasis-associated protein MTA3 OS=Homo sapiens OX=9606 GN=MTA3 PE=1 SV=2	MTA3	0	0	0	24263.4	20936.8	30992.6	1.07417	2.08224
P33176	Kinesin-1 heavy chain OS=Homo sapiens OX=9606 GN=KIF5B PE=1 SV=1	KIF5B	0	0	6150.56	19373.6	16014.7	19112.3	1.55721	2.08066
P11387	DNA topoisomerase 1 OS=Homo sapiens OX=9606 GN=TOP1 PE=1 SV=2	TOP1	11819.4	10468.3	23032.7	35440.7	30890.7	53573	1.45441	2.08066
Q9H9J2	Large ribosomal subunit protein mL44 OS=Homo sapiens OX=9606 GN=MRPL44 PE=1 SV=1	MRPL44	0	0	0	20572.5	24843.6	30165.1	1.06407	2.07944
Q5VZL5	Zinc finger MYM-type protein 4 OS=Homo sapiens OX=9606 GN=ZMYM4 PE=1 SV=1	ZMYM4	0	0	5300.36	16524.6	14928.5	22435.5	1.73866	2.07649
O00264	Membrane-associated progesterone receptor component 1 OS=Homo sapiens OX=9606 GN=PGRMC1 PE=1 SV=3	PGRMC1	13728.7	0	15466.1	33356.2	29342.4	28826.1	1.06296	2.07649
Q12996	Cleavage stimulation factor subunit 3 OS=Homo sapiens OX=9606 GN=CSTF3 PE=1 SV=1	CSTF3	0	0	0	0	122715	58268.2	1.88571	2.07257
Q9Y2J2	Band 4.1-like protein 3 OS=Homo sapiens OX=9606 GN=EPB41L3 PE=1 SV=2	EPB41L3	0	0	0	23418.3	21062.7	26244.3	0.980027	2.07175
Q9BPX3	Condensin complex subunit 3 OS=Homo sapiens OX=9606 GN=NCAPG PE=1 SV=1	NCAPG	0	0	0	23287.8	21497.9	24342.7	0.951003	2.06969
Q9Y2A7	Nck-associated protein 1 OS=Homo sapiens OX=9606 GN=NCKAP1 PE=1 SV=1	NCKAP1	0	0	5638.97	15867.3	15334.2	16153.6	1.48472	2.06934
Q9HD45	Transmembrane 9 superfamily member 3 OS=Homo sapiens OX=9606 GN=TM9SF3 PE=1 SV=2	TM9SF3	0	0	0	62113.4	0	45116.1	1.43524	2.06923
Q9BTE3	Mini-chromosome maintenance complex-binding protein OS=Homo sapiens OX=9606 GN=MCMBP PE=1 SV=2	MCMBP	15060.8	13712.6	23728.6	35368.8	35815.3	35203.3	1.06195	2.06517
Q96L73	Histone-lysine N-methyltransferase, H3 lysine-36 specific OS=Homo sapiens OX=9606 GN=NSD1 PE=1 SV=1	NSD1	0	0	7527	20832.3	20671.5	21402.5	1.47793	2.06451
Q15717	ELAV-like protein 1 OS=Homo sapiens OX=9606 GN=ELAVL1 PE=1 SV=2	ELAVL1	16923	23026.9	29769.3	45455.2	44686.7	52153	1.06364	2.06451
P61289	Proteasome activator complex subunit 3 OS=Homo sapiens OX=9606 GN=PSME3 PE=1 SV=1	PSME3	8553.72	5726.66	14323.8	23688.5	21073.1	23250.1	1.34934	2.06287
Q14999	Cullin-7 OS=Homo sapiens OX=9606 GN=CUL7 PE=1 SV=2	CUL7	0	0	0	23439.5	21297.8	31992.3	1.08104	2.06156
Q9Y462	Zinc finger protein 711 OS=Homo sapiens OX=9606 GN=ZNF711 PE=1 SV=2	ZNF711	0	0	0	22422.3	21666.8	25223	0.953637	2.05814
Q14149	MORC family CW-type zinc finger protein 3 OS=Homo sapiens OX=9606 GN=MORC3 PE=1 SV=3	MORC3	0	0	6995.03	19750.8	18445.9	20574.4	1.48428	2.05195
Q9NYF8	Bcl-2-associated transcription factor 1 OS=Homo sapiens OX=9606 GN=BCLAF1 PE=1 SV=2	BCLAF1	0	8947.33	15720.5	30044.5	26524.6	35516.8	1.36156	2.04672
Q9H6T3	RNA polymerase II-associated protein 3 OS=Homo sapiens OX=9606 GN=RPAP3 PE=1 SV=2	RPAP3	0	0	0	20677.5	23802	30239	1.0471	2.045
Q14527	Helicase-like transcription factor OS=Homo sapiens OX=9606 GN=HLTF PE=1 SV=2	HLTF	0	0	0	21430	22393.8	29067	1.01596	2.04449
Q8N3U4	Cohesin subunit SA-2 OS=Homo sapiens OX=9606 GN=STAG2 PE=1 SV=3	STAG2	0	0	7548.21	23507.1	19155.1	23767.8	1.54574	2.04421
P78371	T-complex protein 1 subunit beta OS=Homo sapiens OX=9606 GN=CCT2 PE=1 SV=4	CCT2	18797.5	14239.1	28967.5	41613	41725.4	56559.5	1.22097	2.04299
Q96A35	Large ribosomal subunit protein uL24m OS=Homo sapiens OX=9606 GN=MRPL24 PE=1 SV=1	MRPL24	0	0	0	27474.5	28749	19612.2	1.06637	2.04277
Q9H5V9	STING ER exit protein OS=Homo sapiens OX=9606 GN=STEEP1 PE=1 SV=1	STEEP1	18046.5	12001.5	20671.7	32395.7	34493.7	34670.9	1.03776	2.04177
O75170	Serine/threonine-protein phosphatase 6 regulatory subunit 2 OS=Homo sapiens OX=9606 GN=PPP6R2 PE=1 SV=2	PPP6R2	0	0	0	20366.5	24347	25948.6	0.977119	2.0408
Q6P4A7	Sideroflexin-4 OS=Homo sapiens OX=9606 GN=SFXN4 PE=1 SV=1	SFXN4	0	0	0	24526.8	26662.9	20240.4	0.990727	2.04079
Q7L590	Protein MCM10 homolog OS=Homo sapiens OX=9606 GN=MCM10 PE=1 SV=2	MCM10	0	0	0	23352.2	20803.6	29812.1	1.03401	2.03986
Q9Y295	Developmentally-regulated GTP-binding protein 1 OS=Homo sapiens OX=9606 GN=DRG1 PE=1 SV=1	DRG1	0	0	0	22885	21829.9	34135.7	1.11258	2.03809
Q14493	Histone RNA hairpin-binding protein OS=Homo sapiens OX=9606 GN=SLBP PE=1 SV=1	SLBP	0	0	0	22483.7	21176.3	27965.9	0.993584	2.03806
Q14159	DNA repair-scaffolding protein OS=Homo sapiens OX=9606 GN=SPIDR PE=1 SV=2	SPIDR	0	0	0	23581.2	21950.7	37230.5	1.17138	2.03465
P61371	Insulin gene enhancer protein ISL-1 OS=Homo sapiens OX=9606 GN=ISL1 PE=1 SV=1	ISL1	0	0	0	31110.3	19303.7	34009.8	1.19933	2.0337
O95782	AP-2 complex subunit alpha-1 OS=Homo sapiens OX=9606 GN=AP2A1 PE=1 SV=3	AP2A1	0	0	0	23391.8	22538.8	39079	1.20352	2.03263
Q9NQS7	Inner centromere protein OS=Homo sapiens OX=9606 GN=INCENP PE=1 SV=3	INCENP	0	236875	0	801251	838294	597020	1.63837	2.03148
P32519	ETS-related transcription factor Elf-1 OS=Homo sapiens OX=9606 GN=ELF1 PE=1 SV=2	ELF1	0	0	4561.18	12307.2	12623.7	12464.5	1.45034	2.03148
P62995	Transformer-2 protein homolog beta OS=Homo sapiens OX=9606 GN=TRA2B PE=1 SV=1	TRA2B	0	8573.37	13178.9	25985.7	21541	27794.2	1.23178	2.03148
P60468	Protein transport protein Sec61 subunit beta OS=Homo sapiens OX=9606 GN=SEC61B PE=1 SV=2	SEC61B	26913.8	25039.8	0	75472.3	62579.7	46706.1	1.2188	2.03148
P40425	Pre-B-cell leukemia transcription factor 2 OS=Homo sapiens OX=9606 GN=PBX2 PE=1 SV=2	PBX2	0	0	8841.27	27892.6	23764.6	36887.7	1.71495	2.02995
O75340	Programmed cell death protein 6 OS=Homo sapiens OX=9606 GN=PDCD6 PE=1 SV=1	PDCD6	8699.1	10323.5	19320.2	32819.1	28360.4	26368.5	1.27408	2.02995
P33992	DNA replication licensing factor MCM5 OS=Homo sapiens OX=9606 GN=MCM5 PE=1 SV=5	MCM5	21826.1	16741.5	19779.7	41849.4	36397.8	31636.5	0.912382	2.02995
Q86T24	Transcriptional regulator Kaiso OS=Homo sapiens OX=9606 GN=ZBTB33 PE=1 SV=2	ZBTB33	0	0	0	23439.4	20781.7	31203.4	1.05724	2.0283
Q14592	Zinc finger protein 460 OS=Homo sapiens OX=9606 GN=ZNF460 PE=1 SV=2	ZNF460	0	0	0	21262.3	22497.4	30351.9	1.0352	2.02752
P09234	U1 small nuclear ribonucleoprotein C OS=Homo sapiens OX=9606 GN=SNRPC PE=1 SV=1	SNRPC	7935.95	17668.9	34263.2	59550.7	57350.2	67364.7	1.86052	2.026
Q13643	Four and a half LIM domains protein 3 OS=Homo sapiens OX=9606 GN=FHL3 PE=1 SV=4	FHL3	6566.87	0	11704.3	19711	21848.3	25323.5	1.33884	2.02473
Q6KC79	Nipped-B-like protein OS=Homo sapiens OX=9606 GN=NIPBL PE=1 SV=2	NIPBL	0	0	6807.22	18740.1	17893.5	22659.7	1.53009	2.02447
Q9H6S0	3'-5' RNA helicase YTHDC2 OS=Homo sapiens OX=9606 GN=YTHDC2 PE=1 SV=2	YTHDC2	0	0	0	23088.5	20626.9	28597.6	1.00445	2.02309
Q9UKT9	Zinc finger protein Aiolos OS=Homo sapiens OX=9606 GN=IKZF3 PE=1 SV=2	IKZF3	0	0	0	21430.3	21825	27544.7	0.977722	2.0206
P55884	Eukaryotic translation initiation factor 3 subunit B OS=Homo sapiens OX=9606 GN=EIF3B PE=1 SV=3	EIF3B	0	0	0	23986.2	20380.3	24846.6	0.949393	2.01978
P61962	DDB1- and CUL4-associated factor 7 OS=Homo sapiens OX=9606 GN=DCAF7 PE=1 SV=1	DCAF7	0	0	8516.28	25561.4	21386.4	25227	1.49358	2.01947
P06753	Tropomyosin alpha-3 chain OS=Homo sapiens OX=9606 GN=TPM3 PE=1 SV=2	TPM3	0	7831.49	18243.7	34583.2	34546.5	36275.8	1.55516	2.01715
Q9BY77	Polymerase delta-interacting protein 3 OS=Homo sapiens OX=9606 GN=POLDIP3 PE=1 SV=2	POLDIP3	18968.8	0	14623.9	41958	30806.2	51242	1.28052	2.01715
O95292	Vesicle-associated membrane protein-associated protein B/C OS=Homo sapiens OX=9606 GN=VAPB PE=1 SV=3	VAPB	8909.38	0	9685.81	24037	23388.9	16289.5	1.17134	2.01715
Q9Y3Y2	Chromatin target of PRMT1 protein OS=Homo sapiens OX=9606 GN=CHTOP PE=1 SV=2	CHTOP	12747	9751.82	15626.9	33171.6	21021.5	26736.3	1.08756	2.01715
Q9Y3T9	Nucleolar complex protein 2 homolog OS=Homo sapiens OX=9606 GN=NOC2L PE=1 SV=4	NOC2L	15618.7	0	15999.8	42209	27830	37551.9	1.16036	2.01626
Q9H3P2	Negative elongation factor A OS=Homo sapiens OX=9606 GN=NELFA PE=1 SV=3	NELFA	0	0	0	23151	20819.5	31408.3	1.0553	2.01597
Q9H9B1	Histone-lysine N-methyltransferase EHMT1 OS=Homo sapiens OX=9606 GN=EHMT1 PE=1 SV=4	EHMT1	0	0	8901.05	24409.3	22980.8	29079.8	1.51058	2.00852
O76021	Ribosomal L1 domain-containing protein 1 OS=Homo sapiens OX=9606 GN=RSL1D1 PE=1 SV=3	RSL1D1	9363.79	10214.6	20628.9	38461.8	27219.8	29411.4	1.32133	2.00852
P62873	Guanine nucleotide-binding protein G(I)/G(S)/G(T) subunit beta-1 OS=Homo sapiens OX=9606 GN=GNB1 PE=1 SV=3	GNB1	0	10758.6	19558.1	39808.9	35602.5	33405.7	1.31842	2.00814
Q9NTZ6	RNA-binding protein 12 OS=Homo sapiens OX=9606 GN=RBM12 PE=1 SV=1	RBM12	0	0	0	27042.5	21631.4	21403	0.963974	2.00736
Q12888	TP53-binding protein 1 OS=Homo sapiens OX=9606 GN=TP53BP1 PE=1 SV=2	TP53BP1	4138.62	0	11794.9	23929.7	21782.9	27835.9	1.80362	2.00484
O95801	Tetratricopeptide repeat protein 4 OS=Homo sapiens OX=9606 GN=TTC4 PE=1 SV=3	TTC4	0	0	10637.2	28149.7	27947.2	34087.9	1.49258	2.00371
O75362	Zinc finger protein 217 OS=Homo sapiens OX=9606 GN=ZNF217 PE=1 SV=1	ZNF217	0	0	41035.8	15150.3	13916.1	16056.6	-1.45046	2.00371
P24666	Low molecular weight phosphotyrosine protein phosphatase OS=Homo sapiens OX=9606 GN=ACP1 PE=1 SV=3	ACP1	7837.36	15025.6	15273.1	30144.4	28009.8	24873.5	1.18186	2.00303
Q8IY37	Probable ATP-dependent RNA helicase DHX37 OS=Homo sapiens OX=9606 GN=DHX37 PE=1 SV=1	DHX37	0	0	0	21807.8	27908.9	21208.4	0.978652	2.00169
P37802	Transgelin-2 OS=Homo sapiens OX=9606 GN=TAGLN2 PE=1 SV=3	TAGLN2	27838	20434.3	45842.8	69379.7	68227.9	67707.2	1.20648	2.00164
Q9HCM4	Band 4.1-like protein 5 OS=Homo sapiens OX=9606 GN=EPB41L5 PE=1 SV=3	EPB41L5	0	0	13870.9	44559.5	34566.7	50848.7	1.62505	2.00108
Q02086	Transcription factor Sp2 OS=Homo sapiens OX=9606 GN=SP2 PE=1 SV=3	SP2	11573.5	0	0	33797.8	29170.2	40082.8	1.55731	2.00108
P48431	Transcription factor SOX-2 OS=Homo sapiens OX=9606 GN=SOX2 PE=1 SV=1	SOX2	0	8912	14983.1	0	30573.2	40211.6	1.60136	1.99997
Q6VMQ6	Activating transcription factor 7-interacting protein 1 OS=Homo sapiens OX=9606 GN=ATF7IP PE=1 SV=3	ATF7IP	0	0	7092.65	18646.5	18646.5	19723.2	1.42151	1.99997
Q9UBQ5	Eukaryotic translation initiation factor 3 subunit K OS=Homo sapiens OX=9606 GN=EIF3K PE=1 SV=1	EIF3K	0	0	0	22133.4	21300.9	23951.2	0.91433	1.99871
P16403	Histone H1.2 OS=Homo sapiens OX=9606 GN=H1-2 PE=1 SV=2	H1-2	435116	318166	299215	659001	607751	690535	0.913038	1.99584
Q8IX18	Probable ATP-dependent RNA helicase DHX40 OS=Homo sapiens OX=9606 GN=DHX40 PE=1 SV=2	DHX40	0	0	0	21754.6	21326	29599.6	1.00842	1.99441
Q96QC0	Serine/threonine-protein phosphatase 1 regulatory subunit 10 OS=Homo sapiens OX=9606 GN=PPP1R10 PE=1 SV=1	PPP1R10	0	4426	0	0	19446.6	14521.1	1.92476	1.99021
P34896	Serine hydroxymethyltransferase, cytosolic OS=Homo sapiens OX=9606 GN=SHMT1 PE=1 SV=1	SHMT1	0	0	6959.66	20971.9	17517.2	18853.5	1.4536	1.99021
P78345	Ribonuclease P protein subunit p38 OS=Homo sapiens OX=9606 GN=RPP38 PE=1 SV=2	RPP38	0	0	0	29619	19093	35031.6	1.18466	1.98861
P46379	Large proline-rich protein BAG6 OS=Homo sapiens OX=9606 GN=BAG6 PE=1 SV=2	BAG6	0	0	0	26709.5	19780.2	24169	0.97344	1.98861
P01876	Immunoglobulin heavy constant alpha 1 OS=Homo sapiens OX=9606 GN=IGHA1 PE=1 SV=3	IGHA1	0	0	0	41819.5	55451.8	0	1.34419	1.98735
P16989	Y-box-binding protein 3 OS=Homo sapiens OX=9606 GN=YBX3 PE=1 SV=4	YBX3	0	0	0	23093.9	20878.1	33525.8	1.08684	1.98735
Q9Y4B6	DDB1- and CUL4-associated factor 1 OS=Homo sapiens OX=9606 GN=DCAF1 PE=1 SV=3	DCAF1	0	0	0	21775.1	21764.5	32653.3	1.06588	1.98735
P82914	Small ribosomal subunit protein uS15m OS=Homo sapiens OX=9606 GN=MRPS15 PE=1 SV=1	MRPS15	0	0	0	21707.8	21435	30838.3	1.02955	1.98594
P18031	Tyrosine-protein phosphatase non-receptor type 1 OS=Homo sapiens OX=9606 GN=PTPN1 PE=1 SV=1	PTPN1	9737.26	10350.7	21607	35610.5	29563.9	29563.9	1.27905	1.98429
Q8N3Y1	F-box/WD repeat-containing protein 8 OS=Homo sapiens OX=9606 GN=FBXW8 PE=1 SV=2	FBXW8	0	0	0	22334.9	20578.5	28214.9	0.980882	1.98391
Q8IY18	Structural maintenance of chromosomes protein 5 OS=Homo sapiens OX=9606 GN=SMC5 PE=1 SV=2	SMC5	0	0	0	22085.6	21110.9	23758.3	0.905091	1.98176
Q14008	Cytoskeleton-associated protein 5 OS=Homo sapiens OX=9606 GN=CKAP5 PE=1 SV=3	CKAP5	0	0	7500.72	22305.3	18439.9	25781.5	1.55042	1.97614
Q15776	Zinc finger protein with KRAB and SCAN domains 8 OS=Homo sapiens OX=9606 GN=ZKSCAN8 PE=1 SV=2	ZKSCAN8	0	0	0	22252.8	20555.1	28646.8	0.985871	1.9748
Q14232	Translation initiation factor eIF2B subunit alpha OS=Homo sapiens OX=9606 GN=EIF2B1 PE=1 SV=1	EIF2B1	0	0	7939.66	23222.7	19951.6	21081.5	1.42886	1.97461
Q14241	Elongin-A OS=Homo sapiens OX=9606 GN=ELOA PE=1 SV=3	ELOA	0	0	0	21854.1	20717.4	26473.4	0.943016	1.97233
Q9UJX2	Cell division cycle protein 23 homolog OS=Homo sapiens OX=9606 GN=CDC23 PE=1 SV=3	CDC23	0	0	0	21880.4	21878.9	22386.8	0.889193	1.97231
O00303	Eukaryotic translation initiation factor 3 subunit F OS=Homo sapiens OX=9606 GN=EIF3F PE=1 SV=1	EIF3F	0	0	0	28991.4	19118.4	26108.6	1.03362	1.97102
Q9H7E9	UPF0488 protein C8orf33 OS=Homo sapiens OX=9606 GN=C8orf33 PE=1 SV=1	C8orf33	8206.87	6394.47	15321.3	22397.5	19675.4	29285	1.33485	1.96713
P30085	UMP-CMP kinase OS=Homo sapiens OX=9606 GN=CMPK1 PE=1 SV=3	CMPK1	26181.7	21390.1	24874.1	15645.3	12147.4	11996.6	-0.870384	1.96713
Q01581	Hydroxymethylglutaryl-CoA synthase, cytoplasmic OS=Homo sapiens OX=9606 GN=HMGCS1 PE=1 SV=2	HMGCS1	0	0	8769.35	29298.2	21042.9	28596.2	1.56945	1.9648
Q9BWF3	RNA-binding protein 4 OS=Homo sapiens OX=9606 GN=RBM4 PE=1 SV=1	RBM4	8717.14	5641.25	18672.1	28719.4	27406.2	28776.8	1.54151	1.96387
Q8WVD3	E3 ubiquitin-protein ligase RNF138 OS=Homo sapiens OX=9606 GN=RNF138 PE=1 SV=1	RNF138	0	7172.42	0	19232.3	17732.9	21232.2	1.43154	1.96387
O43143	ATP-dependent RNA helicase DHX15 OS=Homo sapiens OX=9606 GN=DHX15 PE=1 SV=2	DHX15	8703.66	6423.71	21343.7	31345.2	29185.9	35269.4	1.58565	1.95857
Q92572	AP-3 complex subunit sigma-1 OS=Homo sapiens OX=9606 GN=AP3S1 PE=1 SV=1	AP3S1	0	0	0	22521.8	20127.8	26952.3	0.952225	1.95847
P20265	POU domain, class 3, transcription factor 2 OS=Homo sapiens OX=9606 GN=POU3F2 PE=1 SV=4	POU3F2	0	0	0	26680.2	21273.8	20985.9	0.940005	1.95605
A6NDR6	Putative homeobox protein Meis3-like 1 OS=Homo sapiens OX=9606 GN=MEIS3P1 PE=5 SV=2	MEIS3P1	0	0	0	41955.6	43759.5	0	1.23188	1.95475
Q8IWS0	PHD finger protein 6 OS=Homo sapiens OX=9606 GN=PHF6 PE=1 SV=1	PHF6	2740.44	0	11036.5	21987	23385.3	29242.4	2.16606	1.95311
P50991	T-complex protein 1 subunit delta OS=Homo sapiens OX=9606 GN=CCT4 PE=1 SV=4	CCT4	12560.9	9540.26	21308.7	31009.8	27746.8	38430.2	1.2316	1.95311
Q96EY1	DnaJ homolog subfamily A member 3, mitochondrial OS=Homo sapiens OX=9606 GN=DNAJA3 PE=1 SV=2	DNAJA3	11693.6	12159.4	23637.5	34251.8	30407.9	37324	1.17728	1.95311
Q7Z2T5	TRMT1-like protein OS=Homo sapiens OX=9606 GN=TRMT1L PE=1 SV=2	TRMT1L	0	0	0	22949.2	19841.9	26762.4	0.950985	1.95264
Q13601	KRR1 small subunit processome component homolog OS=Homo sapiens OX=9606 GN=KRR1 PE=1 SV=4	KRR1	0	0	0	21453.2	21036.2	29872.4	0.999544	1.95128
Q9NVM9	Integrator complex subunit 13 OS=Homo sapiens OX=9606 GN=INTS13 PE=1 SV=2	INTS13	0	0	0	21523.1	20911.9	24343.9	0.899842	1.95096
Q13535	Serine/threonine-protein kinase ATR OS=Homo sapiens OX=9606 GN=ATR PE=1 SV=3	ATR	0	0	0	23548.5	19540.9	27265.5	0.964986	1.94769
P49841	Glycogen synthase kinase-3 beta OS=Homo sapiens OX=9606 GN=GSK3B PE=1 SV=2	GSK3B	4307.92	0	0	11447.5	11108.1	10926.8	1.37311	1.94274
P35080	Profilin-2 OS=Homo sapiens OX=9606 GN=PFN2 PE=1 SV=3	PFN2	23101	19061.1	28126.2	53015.6	49149.2	36127	0.975388	1.93916
P60891	Ribose-phosphate pyrophosphokinase 1 OS=Homo sapiens OX=9606 GN=PRPS1 PE=1 SV=2	PRPS1	49189.9	36929.7	41064.9	73210.7	79555.4	72047.2	0.830636	1.93916
O96028	Histone-lysine N-methyltransferase NSD2 OS=Homo sapiens OX=9606 GN=NSD2 PE=1 SV=1	NSD2	0	0	0	22899.1	19744	27929.4	0.968081	1.93905
Q9Y3B2	Exosome complex component CSL4 OS=Homo sapiens OX=9606 GN=EXOSC1 PE=1 SV=1	EXOSC1	14008.5	17526.8	34813.3	50501.3	45514	55334.8	1.29844	1.93904
O75663	TIP41-like protein OS=Homo sapiens OX=9606 GN=TIPRL PE=1 SV=2	TIPRL	10247.3	13001.6	24830.8	36879.3	35188.9	34462.2	1.25229	1.93538
Q66PJ3	ADP-ribosylation factor-like protein 6-interacting protein 4 OS=Homo sapiens OX=9606 GN=ARL6IP4 PE=1 SV=3	ARL6IP4	15207.8	12161.9	26166.6	40534.7	35934.6	36419.6	1.15145	1.93538
O60563	Cyclin-T1 OS=Homo sapiens OX=9606 GN=CCNT1 PE=1 SV=1	CCNT1	0	0	0	26655.7	18748.8	27019.3	1.00033	1.92892
Q13618	Cullin-3 OS=Homo sapiens OX=9606 GN=CUL3 PE=1 SV=2	CUL3	0	0	5279.79	13380.9	13380.9	13892.3	1.35966	1.92704
Q14192	Four and a half LIM domains protein 2 OS=Homo sapiens OX=9606 GN=FHL2 PE=1 SV=3	FHL2	0	0	0	19566.5	23173.6	24762.9	0.911601	1.91766
P40227	T-complex protein 1 subunit zeta OS=Homo sapiens OX=9606 GN=CCT6A PE=1 SV=3	CCT6A	9559.11	6852.58	14991.4	23948.7	18894.8	25115.8	1.17758	1.91697
O95619	YEATS domain-containing protein 4 OS=Homo sapiens OX=9606 GN=YEATS4 PE=1 SV=1	YEATS4	30158.5	27103.8	25317.6	49421.9	45639.4	46459	0.780063	1.91697
P39656	Dolichyl-diphosphooligosaccharide--protein glycosyltransferase 48 kDa subunit OS=Homo sapiens OX=9606 GN=DDOST PE=1 SV=4	DDOST	0	0	0	27581.5	27500.8	18544.8	1.01998	1.91562
C9JLR9	Zinc finger translocation-associated protein OS=Homo sapiens OX=9606 GN=ZFTA PE=1 SV=1	ZFTA	0	0	0	23587.3	20695.3	38427.6	1.1584	1.91239
Q6P5Z2	Serine/threonine-protein kinase N3 OS=Homo sapiens OX=9606 GN=PKN3 PE=1 SV=1	PKN3	0	0	0	21553	20228.9	25687.8	0.910381	1.91179
Q6PJG6	BRCA1-associated ATM activator 1 OS=Homo sapiens OX=9606 GN=BRAT1 PE=1 SV=2	BRAT1	0	0	103881	27807	23749.7	42422.2	-1.77413	1.91138
O60832	H/ACA ribonucleoprotein complex subunit DKC1 OS=Homo sapiens OX=9606 GN=DKC1 PE=1 SV=3	DKC1	0	0	0	20249.1	23256	22181.9	0.876866	1.91015
P55317	Hepatocyte nuclear factor 3-alpha OS=Homo sapiens OX=9606 GN=FOXA1 PE=1 SV=2	FOXA1	0	0	0	22427.6	19651.6	26743.1	0.934947	1.90922
O43395	U4/U6 small nuclear ribonucleoprotein Prp3 OS=Homo sapiens OX=9606 GN=PRPF3 PE=1 SV=2	PRPF3	0	0	0	23837.1	19094.1	27303.7	0.960396	1.90898
P37268	Squalene synthase OS=Homo sapiens OX=9606 GN=FDFT1 PE=1 SV=1	FDFT1	0	0	12042.7	30087.1	30087.1	37214.8	1.42323	1.9074
Q14781	Chromobox protein homolog 2 OS=Homo sapiens OX=9606 GN=CBX2 PE=1 SV=2	CBX2	0	0	0	26234.6	18641.2	26540.9	0.981312	1.90646
P31948	Stress-induced-phosphoprotein 1 OS=Homo sapiens OX=9606 GN=STIP1 PE=1 SV=1	STIP1	0	0	0	22524.6	20659.4	35266.6	1.09412	1.90618
O60884	DnaJ homolog subfamily A member 2 OS=Homo sapiens OX=9606 GN=DNAJA2 PE=1 SV=1	DNAJA2	0	0	0	22747.1	19676.4	30309.5	1.00256	1.90441
Q96JM3	Chromosome alignment-maintaining phosphoprotein 1 OS=Homo sapiens OX=9606 GN=CHAMP1 PE=1 SV=2	CHAMP1	0	9441.34	17974.4	31653	28758.1	36464.3	1.30276	1.90384
Q4G0J3	La-related protein 7 OS=Homo sapiens OX=9606 GN=LARP7 PE=1 SV=1	LARP7	0	0	0	22349.8	19753	29186.1	0.977789	1.90338
Q13610	Periodic tryptophan protein 1 homolog OS=Homo sapiens OX=9606 GN=PWP1 PE=1 SV=1	PWP1	0	0	0	22291.9	19655.1	27168	0.939693	1.90338
Q8WX92	Negative elongation factor B OS=Homo sapiens OX=9606 GN=NELFB PE=1 SV=1	NELFB	0	0	0	21964	19827.1	25618.5	0.908516	1.90168
Q9H4K7	Mitochondrial ribosome-associated GTPase 2 OS=Homo sapiens OX=9606 GN=MTG2 PE=1 SV=1	MTG2	0	8319.13	10301.6	21553.9	16595.2	18898.2	1.0303	1.90144
Q9P0U4	CXXC-type zinc finger protein 1 OS=Homo sapiens OX=9606 GN=CXXC1 PE=1 SV=2	CXXC1	0	0	0	22104	19780.9	28293.9	0.958221	1.90068
Q96IZ0	PRKC apoptosis WT1 regulator protein OS=Homo sapiens OX=9606 GN=PAWR PE=1 SV=1	PAWR	1901.71	0	8673.43	21722.5	17814	18078.6	2.23547	1.89922
P17987	T-complex protein 1 subunit alpha OS=Homo sapiens OX=9606 GN=TCP1 PE=1 SV=1	TCP1	11575.2	9282	23596	31652.6	31300.5	38275.1	1.30094	1.89894
P0C0S8	Histone H2A type 1 OS=Homo sapiens OX=9606 GN=H2AC11 PE=1 SV=2	H2AC11	225504	365340	402262	742305	593874	633250	1.02481	1.89892
Q4VC05	B-cell CLL/lymphoma 7 protein family member A OS=Homo sapiens OX=9606 GN=BCL7A PE=1 SV=1	BCL7A	11230.9	0	15820.2	28005.8	25158.8	36076.6	1.14133	1.89865
Q9BTT6	Leucine-rich repeat-containing protein 1 OS=Homo sapiens OX=9606 GN=LRRC1 PE=1 SV=1	LRRC1	0	0	5214.89	16242.8	12470.8	20055.9	1.61342	1.89726
Q8WTT2	Nucleolar complex protein 3 homolog OS=Homo sapiens OX=9606 GN=NOC3L PE=1 SV=1	NOC3L	0	0	7473.27	21192.6	17988.5	26889.1	1.53941	1.89679
P49406	Large ribosomal subunit protein bL19m OS=Homo sapiens OX=9606 GN=MRPL19 PE=1 SV=2	MRPL19	0	0	0	20250.1	24314.4	39500.8	1.17579	1.89316
Q00403	Transcription initiation factor IIB OS=Homo sapiens OX=9606 GN=GTF2B PE=1 SV=1	GTF2B	0	0	0	21036.8	21193.1	32611.1	1.03587	1.89316
O43913	Origin recognition complex subunit 5 OS=Homo sapiens OX=9606 GN=ORC5 PE=1 SV=1	ORC5	0	0	0	22407.6	19855.6	23381.4	0.874883	1.89248
Q9Y3D2	Methionine-R-sulfoxide reductase B2, mitochondrial OS=Homo sapiens OX=9606 GN=MSRB2 PE=1 SV=2	MSRB2	14948.3	0	21723.5	38759.2	35078.5	38694.1	1.05613	1.89198
P38919	Eukaryotic initiation factor 4A-III OS=Homo sapiens OX=9606 GN=EIF4A3 PE=1 SV=4	EIF4A3	0	7442.02	10939.8	26118.1	17302.7	19393.6	1.1922	1.89154
P51398	Small ribosomal subunit protein mS29 OS=Homo sapiens OX=9606 GN=DAP3 PE=1 SV=1	DAP3	0	0	15655.3	37896.1	39064.2	45450.5	1.37741	1.89036
Q86U86	Protein polybromo-1 OS=Homo sapiens OX=9606 GN=PBRM1 PE=1 SV=1	PBRM1	0	0	8030.75	21201.7	19398.2	26928.3	1.4728	1.8878
Q9NXH9	tRNA (guanine(26)-N(2))-dimethyltransferase OS=Homo sapiens OX=9606 GN=TRMT1 PE=1 SV=1	TRMT1	0	0	0	21391.3	20041.9	25168.1	0.892464	1.88654
Q15181	Inorganic pyrophosphatase OS=Homo sapiens OX=9606 GN=PPA1 PE=1 SV=2	PPA1	3549.94	0	11906	24512.1	20743.4	25982	1.86244	1.88616
Q8TF39	Zinc finger protein 483 OS=Homo sapiens OX=9606 GN=ZNF483 PE=1 SV=3	ZNF483	0	3094.04	0	13010.9	9334.82	0	1.83264	1.88216
P06899	Histone H2B type 1-J OS=Homo sapiens OX=9606 GN=H2BC11 PE=1 SV=3	H2BC11	90117.5	125080	161564	269790	233343	223323	0.982862	1.88066
Q9NWV8	BRISC and BRCA1-A complex member 1 OS=Homo sapiens OX=9606 GN=BABAM1 PE=1 SV=1	BABAM1	0	0	0	19392.1	28723	45222.1	1.30015	1.8802
Q5SWA1	Protein phosphatase 1 regulatory subunit 15B OS=Homo sapiens OX=9606 GN=PPP1R15B PE=1 SV=2	PPP1R15B	0	0	0	21465.6	20339.2	31226.4	1.00493	1.87861
A1L0T0	2-hydroxyacyl-CoA lyase 2 OS=Homo sapiens OX=9606 GN=ILVBL PE=1 SV=2	ILVBL	0	0	9132.04	24055.5	21645.3	29547.7	1.44548	1.87819
Q96PU8	KH domain-containing RNA-binding protein QKI OS=Homo sapiens OX=9606 GN=QKI PE=1 SV=1	QKI	12608.5	0	16175.9	29031.6	25586.1	33961.5	1.03817	1.87819
Q5JTZ9	Alanine--tRNA ligase, mitochondrial OS=Homo sapiens OX=9606 GN=AARS2 PE=1 SV=1	AARS2	21689.5	13819.9	24520.2	37828.3	36154.8	41435.9	0.982271	1.87819
Q9NUI1	Peroxisomal 2,4-dienoyl-CoA reductase [(3E)-enoyl-CoA-producing] OS=Homo sapiens OX=9606 GN=DECR2 PE=1 SV=1	DECR2	16530	16610.2	21961.4	0	6656.29	0	-1.45125	1.87819
Q9BXK1	Krueppel-like factor 16 OS=Homo sapiens OX=9606 GN=KLF16 PE=1 SV=1	KLF16	0	0	0	21797.4	19837.7	23945.2	0.872632	1.87751
O60814	Histone H2B type 1-K OS=Homo sapiens OX=9606 GN=H2BC12 PE=1 SV=3	H2BC12	150255	154085	186624	318198	302582	248080	0.822262	1.87517
Q9Y3B9	RRP15-like protein OS=Homo sapiens OX=9606 GN=RRP15 PE=1 SV=2	RRP15	0	0	0	20954	20349.2	24155.1	0.870094	1.87487
Q99714	3-hydroxyacyl-CoA dehydrogenase type-2 OS=Homo sapiens OX=9606 GN=HSD17B10 PE=1 SV=3	HSD17B10	28625.2	36306.9	59619.5	92532.4	76083.9	85020.6	1.09068	1.8671
P06400	Retinoblastoma-associated protein OS=Homo sapiens OX=9606 GN=RB1 PE=1 SV=2	RB1	0	0	0	20884.6	20248.5	24364.3	0.870258	1.86558
Q14103	Heterogeneous nuclear ribonucleoprotein D0 OS=Homo sapiens OX=9606 GN=HNRNPD PE=1 SV=1	HNRNPD	4076.69	2688.41	11745.3	16925	14050.9	28577.2	1.90743	1.86221
Q96T23	Remodeling and spacing factor 1 OS=Homo sapiens OX=9606 GN=RSF1 PE=1 SV=2	RSF1	0	0	4236.33	9799.1	10895.1	11642.5	1.34371	1.86221
Q15554	Telomeric repeat-binding factor 2 OS=Homo sapiens OX=9606 GN=TERF2 PE=1 SV=3	TERF2	0	0	0	24286.3	18558.5	29656.7	0.995444	1.85657
P22531	Small proline-rich protein 2E OS=Homo sapiens OX=9606 GN=SPRR2E PE=2 SV=2	SPRR2E	0	0	266285	50869.7	15095	0	-3.26446	1.85634
Q9P289	Serine/threonine-protein kinase 26 OS=Homo sapiens OX=9606 GN=STK26 PE=1 SV=2	STK26	0	0	0	24421.7	18444.7	28602.6	0.977757	1.85501
Q9H0H5	Rac GTPase-activating protein 1 OS=Homo sapiens OX=9606 GN=RACGAP1 PE=1 SV=1	RACGAP1	0	0	8198.56	22766.5	18917.9	27764.6	1.47986	1.8535
Q15437	Protein transport protein Sec23B OS=Homo sapiens OX=9606 GN=SEC23B PE=1 SV=2	SEC23B	11652.5	13338.8	26842.3	35864	34492.6	40053.2	1.18999	1.8535
Q99798	Aconitate hydratase, mitochondrial OS=Homo sapiens OX=9606 GN=ACO2 PE=1 SV=2	ACO2	21441.6	24762.6	49917.8	13820.8	12192.4	13139.8	-1.19379	1.8535
Q9Y5X1	Sorting nexin-9 OS=Homo sapiens OX=9606 GN=SNX9 PE=1 SV=1	SNX9	0	0	30594.8	12012.9	9066.86	12676.2	-1.45816	1.8535
Q8IVS2	Malonyl-CoA-acyl carrier protein transacylase, mitochondrial OS=Homo sapiens OX=9606 GN=MCAT PE=1 SV=2	MCAT	12389.3	0	6471.07	21970.2	18726.8	26714.2	1.31217	1.85348
P10074	Telomere zinc finger-associated protein OS=Homo sapiens OX=9606 GN=ZBTB48 PE=1 SV=2	ZBTB48	0	0	0	22119.3	19181.2	27334	0.927146	1.85255
Q9Y2T2	AP-3 complex subunit mu-1 OS=Homo sapiens OX=9606 GN=AP3M1 PE=1 SV=1	AP3M1	0	0	0	19291.3	21969.5	25054.5	0.884759	1.85255
Q13951	Core-binding factor subunit beta OS=Homo sapiens OX=9606 GN=CBFB PE=1 SV=2	CBFB	0	0	0	41262.1	22802.1	20995.5	1.18327	1.8494
P31277	Homeobox protein Hox-D11 OS=Homo sapiens OX=9606 GN=HOXD11 PE=1 SV=3	HOXD11	0	0	0	21707.5	19657.4	30431.8	0.981532	1.84836
Q02224	Centromere-associated protein E OS=Homo sapiens OX=9606 GN=CENPE PE=1 SV=2	CENPE	0	0	0	74690	41499.1	0	1.48372	1.84761
P82933	Small ribosomal subunit protein uS9m OS=Homo sapiens OX=9606 GN=MRPS9 PE=1 SV=2	MRPS9	0	0	0	19689.3	21107	25913.7	0.891534	1.84761
Q96QE3	ATPase family AAA domain-containing protein 5 OS=Homo sapiens OX=9606 GN=ATAD5 PE=1 SV=4	ATAD5	0	0	0	20937.5	19746.8	27007.1	0.908931	1.84074
Q9UPN7	Serine/threonine-protein phosphatase 6 regulatory subunit 1 OS=Homo sapiens OX=9606 GN=PPP6R1 PE=1 SV=5	PPP6R1	0	0	8884.33	27183.2	23864.8	45548.5	1.799	1.83778
P39880	Homeobox protein cut-like 1 OS=Homo sapiens OX=9606 GN=CUX1 PE=1 SV=3	CUX1	0	0	0	21924.7	19132.8	27959.2	0.932562	1.83698
P10644	cAMP-dependent protein kinase type I-alpha regulatory subunit OS=Homo sapiens OX=9606 GN=PRKAR1A PE=1 SV=1	PRKAR1A	0	0	0	20126.9	20593.4	28826.2	0.941481	1.83562
P14678	Small nuclear ribonucleoprotein-associated proteins B and B' OS=Homo sapiens OX=9606 GN=SNRPB PE=1 SV=2	SNRPB	0	0	0	21182.8	19810.3	30212.8	0.970021	1.83404
Q9H4A4	Aminopeptidase B OS=Homo sapiens OX=9606 GN=RNPEP PE=1 SV=2	RNPEP	0	0	0	20794.6	26520.2	19747.5	0.896907	1.83404
P53004	Biliverdin reductase A OS=Homo sapiens OX=9606 GN=BLVRA PE=1 SV=2	BLVRA	0	0	9505.57	26173.3	21153.8	26311.6	1.36139	1.83359
Q14181	DNA polymerase alpha subunit B OS=Homo sapiens OX=9606 GN=POLA2 PE=1 SV=2	POLA2	0	0	0	0	37131.2	51742.1	1.25371	1.82927
Q9Y6K1	DNA (cytosine-5)-methyltransferase 3A OS=Homo sapiens OX=9606 GN=DNMT3A PE=1 SV=4	DNMT3A	0	0	0	23565.8	18574.6	30682.4	0.997729	1.82927
P22234	Bifunctional phosphoribosylaminoimidazole carboxylase/phosphoribosylaminoimidazole succinocarboxamide synthetase OS=Homo sapiens OX=9606 GN=PAICS PE=1 SV=3	PAICS	10605.9	14484.1	22898.2	33916.7	30672.7	31616.7	1.07502	1.829
P39748	Flap endonuclease 1 OS=Homo sapiens OX=9606 GN=FEN1 PE=1 SV=1	FEN1	0	0	11160.1	30429.3	33253.2	57661.2	1.79717	1.82474
Q99496	E3 ubiquitin-protein ligase RING2 OS=Homo sapiens OX=9606 GN=RNF2 PE=1 SV=1	RNF2	0	4949.04	0	16050	10962.7	16777.8	1.53536	1.82462
O94992	Protein HEXIM1 OS=Homo sapiens OX=9606 GN=HEXIM1 PE=1 SV=1	HEXIM1	0	0	11459.1	35358.5	32218.9	64226.6	1.86789	1.82284
P04183	Thymidine kinase, cytosolic OS=Homo sapiens OX=9606 GN=TK1 PE=1 SV=2	TK1	20629.7	13470.4	32663.6	47076.6	42809.2	50917.9	1.1663	1.82219
O43819	Protein SCO2 homolog, mitochondrial OS=Homo sapiens OX=9606 GN=SCO2 PE=1 SV=3	SCO2	0	6727.56	17474.2	34511.6	31919.2	27623	1.52577	1.82103
Q12824	SWI/SNF-related matrix-associated actin-dependent regulator of chromatin subfamily B member 1 OS=Homo sapiens OX=9606 GN=SMARCB1 PE=1 SV=2	SMARCB1	0	0	20507.5	56620.3	46949.6	71984.8	1.49056	1.81925
Q9Y508	E3 ubiquitin-protein ligase RNF114 OS=Homo sapiens OX=9606 GN=RNF114 PE=1 SV=1	RNF114	20523.6	16143.5	17218.2	29865.3	28488.5	33406.4	0.772266	1.81442
Q8TF68	Zinc finger protein 384 OS=Homo sapiens OX=9606 GN=ZNF384 PE=1 SV=2	ZNF384	7150.84	0	18682.1	30266.8	32479.2	37020.6	1.51961	1.81276
P18615	Negative elongation factor E OS=Homo sapiens OX=9606 GN=NELFE PE=1 SV=3	NELFE	0	0	13102.6	33839.3	29727.9	41565.5	1.40545	1.81252
Q8N9T8	Protein KRI1 homolog OS=Homo sapiens OX=9606 GN=KRI1 PE=1 SV=3	KRI1	0	0	0	20311.9	20238.9	29719.3	0.952203	1.81167
Q96B26	Exosome complex component RRP43 OS=Homo sapiens OX=9606 GN=EXOSC8 PE=1 SV=1	EXOSC8	0	0	0	21386.6	19992.3	33606.7	1.03022	1.81116
Q5T5X7	BEN domain-containing protein 3 OS=Homo sapiens OX=9606 GN=BEND3 PE=1 SV=1	BEND3	0	0	0	19881.5	20495.3	23661.4	0.838337	1.80795
Q96FW1	Ubiquitin thioesterase OTUB1 OS=Homo sapiens OX=9606 GN=OTUB1 PE=1 SV=2	OTUB1	10872.5	13046.2	18776.6	26133.2	28149	24349.3	0.916534	1.80687
P23588	Eukaryotic translation initiation factor 4B OS=Homo sapiens OX=9606 GN=EIF4B PE=1 SV=2	EIF4B	0	0	0	26401.5	19395.6	20719.2	0.884357	1.79606
Q9UGI8	Testin OS=Homo sapiens OX=9606 GN=TES PE=1 SV=1	TES	0	0	0	25377.1	19145.3	21067.3	0.867092	1.79479
Q19AV6	Zinc finger SWIM domain-containing protein 7 OS=Homo sapiens OX=9606 GN=ZSWIM7 PE=1 SV=1	ZSWIM7	0	0	0	18820.1	22187.1	23454.7	0.845875	1.79479
Q93034	Cullin-5 OS=Homo sapiens OX=9606 GN=CUL5 PE=1 SV=4	CUL5	0	0	11930.6	30031.9	28368.9	27508.6	1.26222	1.79293
Q9Y520	Protein PRRC2C OS=Homo sapiens OX=9606 GN=PRRC2C PE=1 SV=4	PRRC2C	0	0	9221.01	22088	21663.2	22088	1.25093	1.79069
O00267	Transcription elongation factor SPT5 OS=Homo sapiens OX=9606 GN=SUPT5H PE=1 SV=1	SUPT5H	23913.2	9672.39	3705.87	36533.6	33756.2	46549	2.02183	1.78145
Q8ND82	Zinc finger protein 280C OS=Homo sapiens OX=9606 GN=ZNF280C PE=1 SV=1	ZNF280C	0	0	0	46461.6	31546.6	17979.5	1.32188	1.78081
Q9HBE1	POZ-, AT hook-, and zinc finger-containing protein 1 OS=Homo sapiens OX=9606 GN=PATZ1 PE=1 SV=1	PATZ1	0	0	0	20991.3	19722	32293.6	0.995533	1.78081
Q9H3G5	Probable serine carboxypeptidase CPVL OS=Homo sapiens OX=9606 GN=CPVL PE=1 SV=2	CPVL	0	0	0	25664.6	18842.1	21340.9	0.871037	1.78081
Q9HAV4	Exportin-5 OS=Homo sapiens OX=9606 GN=XPO5 PE=1 SV=1	XPO5	0	0	7727.39	19166.9	17595.7	24602.4	1.38949	1.78073
Q8TEQ6	Gem-associated protein 5 OS=Homo sapiens OX=9606 GN=GEMIN5 PE=1 SV=3	GEMIN5	0	0	5958.03	0	16391	20756.2	1.63032	1.77507
P61758	Prefoldin subunit 3 OS=Homo sapiens OX=9606 GN=VBP1 PE=1 SV=4	VBP1	11192.4	0	26535	50301.9	45855.4	40591.3	1.39775	1.77393
P56182	Ribosomal RNA processing protein 1 homolog A OS=Homo sapiens OX=9606 GN=RRP1 PE=1 SV=1	RRP1	0	0	0	22444.3	18469.9	23521.6	0.843754	1.76927
Q9H269	Vacuolar protein sorting-associated protein 16 homolog OS=Homo sapiens OX=9606 GN=VPS16 PE=1 SV=2	VPS16	0	0	0	19455	20620.9	29721.7	0.940505	1.76784
Q00613	Heat shock factor protein 1 OS=Homo sapiens OX=9606 GN=HSF1 PE=1 SV=1	HSF1	0	0	0	21398.1	19509.9	33993.2	1.02423	1.76186
P63146	Ubiquitin-conjugating enzyme E2 B OS=Homo sapiens OX=9606 GN=UBE2B PE=1 SV=1	UBE2B	19510	26383.8	49998.9	0	0	0	-1.31051	1.75717
P27540	Aryl hydrocarbon receptor nuclear translocator OS=Homo sapiens OX=9606 GN=ARNT PE=1 SV=1	ARNT	0	0	0	22059.5	18426.5	23694.4	0.837829	1.75366
Q92576	PHD finger protein 3 OS=Homo sapiens OX=9606 GN=PHF3 PE=1 SV=3	PHF3	0	0	0	21703.4	20505.8	19796.4	0.794983	1.75269
P09543	2',3'-cyclic-nucleotide 3'-phosphodiesterase OS=Homo sapiens OX=9606 GN=CNP PE=1 SV=2	CNP	13561.8	12938.6	33724.4	46183.2	40493.3	45044	1.27712	1.75251
P61964	WD repeat-containing protein 5 OS=Homo sapiens OX=9606 GN=WDR5 PE=1 SV=1	WDR5	0	0	13943.6	31308.8	32710.3	34802.8	1.2389	1.75251
Q8TAQ2	SWI/SNF complex subunit SMARCC2 OS=Homo sapiens OX=9606 GN=SMARCC2 PE=1 SV=1	SMARCC2	0	3597.44	14326.1	28137	23713.4	29719.2	1.91468	1.7525
Q5F1R6	DnaJ homolog subfamily C member 21 OS=Homo sapiens OX=9606 GN=DNAJC21 PE=1 SV=2	DNAJC21	0	0	0	20936.8	19867.1	21008.3	0.791044	1.7518
P51452	Dual specificity protein phosphatase 3 OS=Homo sapiens OX=9606 GN=DUSP3 PE=1 SV=1	DUSP3	10909.5	11366.9	16327.8	29664.5	25180.4	18862.2	0.932926	1.7518
P68431	Histone H3.1 OS=Homo sapiens OX=9606 GN=H3C1 PE=1 SV=2	H3C1	90803.1	105762	130547	339708	250756	151101	1.11996	1.75152
Q9UBB6	Neurochondrin OS=Homo sapiens OX=9606 GN=NCDN PE=1 SV=1	NCDN	0	0	3835.53	8565.45	11301.9	9132.99	1.32328	1.75094
P33981	Dual specificity protein kinase TTK OS=Homo sapiens OX=9606 GN=TTK PE=1 SV=2	TTK	0	0	0	22211.8	21889.6	18779.1	0.812152	1.74855
Q01780	Exosome complex component 10 OS=Homo sapiens OX=9606 GN=EXOSC10 PE=1 SV=2	EXOSC10	0	0	0	21034	19092.8	22430.5	0.805653	1.74756
Q14004	Cyclin-dependent kinase 13 OS=Homo sapiens OX=9606 GN=CDK13 PE=1 SV=2	CDK13	0	0	0	19675.9	19699.9	26517.5	0.869106	1.74608
P42696	RNA-binding protein 34 OS=Homo sapiens OX=9606 GN=RBM34 PE=1 SV=2	RBM34	0	0	0	22072.4	18118.9	26485.7	0.883569	1.74032
A6NHR9	Structural maintenance of chromosomes flexible hinge domain-containing protein 1 OS=Homo sapiens OX=9606 GN=SMCHD1 PE=1 SV=2	SMCHD1	0	0	10141.4	23062.8	22860.9	26368.2	1.24549	1.73862
O43776	Asparagine--tRNA ligase, cytoplasmic OS=Homo sapiens OX=9606 GN=NARS1 PE=1 SV=1	NARS1	0	0	0	0	34504.6	45477.2	1.15637	1.73471
O95644	Nuclear factor of activated T-cells, cytoplasmic 1 OS=Homo sapiens OX=9606 GN=NFATC1 PE=1 SV=3	NFATC1	0	0	0	21390.5	18853.9	22128	0.801152	1.73418
Q8N6R0	eEF1A lysine and N-terminal methyltransferase OS=Homo sapiens OX=9606 GN=METTL13 PE=1 SV=1	METTL13	4896.55	0	0	25733	11394.6	21679.7	1.9196	1.73392
Q7Z5L9	Interferon regulatory factor 2-binding protein 2 OS=Homo sapiens OX=9606 GN=IRF2BP2 PE=1 SV=2	IRF2BP2	13946.8	12950.5	22270.3	32565.6	30786.7	26722.8	0.911886	1.72925
Q01831	DNA repair protein complementing XP-C cells OS=Homo sapiens OX=9606 GN=XPC PE=1 SV=4	XPC	0	0	0	21378.2	18960.9	32943.6	0.994972	1.72602
Q8TF72	Protein Shroom3 OS=Homo sapiens OX=9606 GN=SHROOM3 PE=1 SV=2	SHROOM3	221986	331375	317201	878594	896264	384948	1.23315	1.72177
Q8WV22	Non-structural maintenance of chromosomes element 1 homolog OS=Homo sapiens OX=9606 GN=NSMCE1 PE=1 SV=5	NSMCE1	0	0	9427.38	29435.5	19808.9	32135	1.49435	1.72165
P08559	Pyruvate dehydrogenase E1 component subunit alpha, somatic form, mitochondrial OS=Homo sapiens OX=9606 GN=PDHA1 PE=1 SV=3	PDHA1	46311.9	37667.6	75662.5	27682.2	25525.2	24377.7	-0.979282	1.72152
Q9BVS4	Serine/threonine-protein kinase RIO2 OS=Homo sapiens OX=9606 GN=RIOK2 PE=1 SV=2	RIOK2	0	0	0	29115.3	29173.1	132793	2.02109	1.72085
P61088	Ubiquitin-conjugating enzyme E2 N OS=Homo sapiens OX=9606 GN=UBE2N PE=1 SV=1	UBE2N	5128.11	11948.6	19521	32386.9	31807.2	26016.4	1.49527	1.7206
O60294	tRNA wybutosine-synthesizing protein 4 OS=Homo sapiens OX=9606 GN=LCMT2 PE=1 SV=3	LCMT2	0	7862.54	9928.09	17185	15967.6	15967.6	0.889153	1.71978
Q9H1K1	Iron-sulfur cluster assembly enzyme ISCU OS=Homo sapiens OX=9606 GN=ISCU PE=1 SV=2	ISCU	7992.07	12764.8	28984.8	42531.3	38673.4	36020.8	1.44153	1.71764
Q9Y5K5	Ubiquitin carboxyl-terminal hydrolase isozyme L5 OS=Homo sapiens OX=9606 GN=UCHL5 PE=1 SV=3	UCHL5	0	0	0	43257.2	0	34018.1	1.12547	1.71404
Q969R5	Lethal(3)malignant brain tumor-like protein 2 OS=Homo sapiens OX=9606 GN=L3MBTL2 PE=1 SV=1	L3MBTL2	0	0	0	21642.7	18403.7	30904.5	0.955815	1.71401
P22626	Heterogeneous nuclear ribonucleoproteins A2/B1 OS=Homo sapiens OX=9606 GN=HNRNPA2B1 PE=1 SV=2	HNRNPA2B1	16711.4	14071.8	39867.8	51030.7	43439.8	73218.5	1.37124	1.71019
P46776	Large ribosomal subunit protein uL15 OS=Homo sapiens OX=9606 GN=RPL27A PE=1 SV=2	RPL27A	14433.5	11489	60274.5	70268.5	68043.8	129123	1.98293	1.70831
P62993	Growth factor receptor-bound protein 2 OS=Homo sapiens OX=9606 GN=GRB2 PE=1 SV=1	GRB2	0	18050.6	11382.5	28660	26952.1	31331	1.01291	1.70831
Q9Y3C8	Ubiquitin-fold modifier-conjugating enzyme 1 OS=Homo sapiens OX=9606 GN=UFC1 PE=1 SV=3	UFC1	17714.1	29120.3	35169.3	63864	49110.5	47161.7	1.00914	1.70831
P63092	Guanine nucleotide-binding protein G(s) subunit alpha isoforms short OS=Homo sapiens OX=9606 GN=GNAS PE=1 SV=1	GNAS	36054.4	31716.1	49080.3	83386.9	69144.9	58998.6	0.86653	1.70831
Q92974	Rho guanine nucleotide exchange factor 2 OS=Homo sapiens OX=9606 GN=ARHGEF2 PE=1 SV=4	ARHGEF2	0	0	0	20073.4	18924.7	27119.2	0.870206	1.70556
O95881	Thioredoxin domain-containing protein 12 OS=Homo sapiens OX=9606 GN=TXNDC12 PE=1 SV=1	TXNDC12	8415.73	18782.5	28267.2	53221.1	39330.9	39410.9	1.40219	1.70505
Q92922	SWI/SNF complex subunit SMARCC1 OS=Homo sapiens OX=9606 GN=SMARCC1 PE=1 SV=3	SMARCC1	14264.6	6610.04	13822.9	25636.3	20432.8	24306.3	1.09606	1.70464
Q13620	Cullin-4B OS=Homo sapiens OX=9606 GN=CUL4B PE=1 SV=4	CUL4B	0	8701.72	15676.9	24925.9	22968.4	28004.4	1.11031	1.70426
Q7Z794	Keratin, type II cytoskeletal 1b OS=Homo sapiens OX=9606 GN=KRT77 PE=1 SV=3	KRT77	0	0	89318.9	24616.3	30916.4	11550.5	-2.11365	1.7022
Q9HA92	Radical S-adenosyl methionine domain-containing protein 1, mitochondrial OS=Homo sapiens OX=9606 GN=RSAD1 PE=1 SV=2	RSAD1	0	0	0	37520.2	0	70903.6	1.41023	1.702
Q69YH5	Cell division cycle-associated protein 2 OS=Homo sapiens OX=9606 GN=CDCA2 PE=1 SV=2	CDCA2	0	0	0	20644.8	18436.9	25089.2	0.833732	1.6998
Q13868	Exosome complex component RRP4 OS=Homo sapiens OX=9606 GN=EXOSC2 PE=1 SV=2	EXOSC2	0	0	0	23709.8	17545.4	23647.7	0.848011	1.69842
Q15654	Thyroid receptor-interacting protein 6 OS=Homo sapiens OX=9606 GN=TRIP6 PE=1 SV=3	TRIP6	0	0	12727.7	28303.9	36335	28518.9	1.27678	1.69829
Q9H0H0	Integrator complex subunit 2 OS=Homo sapiens OX=9606 GN=INTS2 PE=1 SV=2	INTS2	0	0	11368.1	32806.3	28583.9	23653.3	1.30541	1.69664
Q01081	Splicing factor U2AF 35 kDa subunit OS=Homo sapiens OX=9606 GN=U2AF1 PE=1 SV=3	U2AF1	21223.1	28813.4	61292.4	77285.4	78722.8	81031.5	1.23913	1.69594
P17812	CTP synthase 1 OS=Homo sapiens OX=9606 GN=CTPS1 PE=1 SV=2	CTPS1	30650.8	36505	64565.8	89440.9	81990	79702.3	1.0054	1.69467
Q16637	Survival motor neuron protein OS=Homo sapiens OX=9606 GN=SMN1 PE=1 SV=1	SMN1	0	0	0	21215	18094.8	27000.1	0.873126	1.6939
Q9NUL7	Probable ATP-dependent RNA helicase DDX28 OS=Homo sapiens OX=9606 GN=DDX28 PE=1 SV=2	DDX28	0	0	0	20446	18836.5	30121.3	0.927294	1.69335
Q8N1F7	Nuclear pore complex protein Nup93 OS=Homo sapiens OX=9606 GN=NUP93 PE=1 SV=2	NUP93	0	0	13012.3	34502.6	26562.5	36211.4	1.30431	1.69215
Q14807	Kinesin-like protein KIF22 OS=Homo sapiens OX=9606 GN=KIF22 PE=1 SV=5	KIF22	0	0	12760.3	31068.2	26833.4	37156.7	1.29937	1.69215
Q6Y7W6	GRB10-interacting GYF protein 2 OS=Homo sapiens OX=9606 GN=GIGYF2 PE=1 SV=1	GIGYF2	0	0	11015.2	26474	22977.9	28115.8	1.2259	1.69034
Q99471	Prefoldin subunit 5 OS=Homo sapiens OX=9606 GN=PFDN5 PE=1 SV=2	PFDN5	0	0	13401.8	31566.8	30717.1	29084.9	1.18348	1.69034
Q96CW1	AP-2 complex subunit mu OS=Homo sapiens OX=9606 GN=AP2M1 PE=1 SV=2	AP2M1	0	0	0	20465.6	18851.7	22078.9	0.778773	1.68729
P49642	DNA primase small subunit OS=Homo sapiens OX=9606 GN=PRIM1 PE=1 SV=1	PRIM1	0	0	0	28385.4	17024.5	24631.5	0.939674	1.68625
O95625	Zinc finger and BTB domain-containing protein 11 OS=Homo sapiens OX=9606 GN=ZBTB11 PE=1 SV=2	ZBTB11	0	0	0	24141.8	20855.1	18240.9	0.814953	1.68625
Q92905	COP9 signalosome complex subunit 5 OS=Homo sapiens OX=9606 GN=COPS5 PE=1 SV=4	COPS5	0	0	0	19519	19261.4	23253.6	0.791267	1.68591
P07203	Glutathione peroxidase 1 OS=Homo sapiens OX=9606 GN=GPX1 PE=1 SV=4	GPX1	0	13591.9	30007.1	51791.6	42221.1	53325.1	1.27447	1.68524
Q02241	Kinesin-like protein KIF23 OS=Homo sapiens OX=9606 GN=KIF23 PE=1 SV=3	KIF23	0	0	11610.8	29746.4	23686.2	32033.1	1.28331	1.68299
O00425	Insulin-like growth factor 2 mRNA-binding protein 3 OS=Homo sapiens OX=9606 GN=IGF2BP3 PE=1 SV=2	IGF2BP3	0	0	6048.17	14764.3	12982	19485.8	1.35911	1.68068
P63279	SUMO-conjugating enzyme UBC9 OS=Homo sapiens OX=9606 GN=UBE2I PE=1 SV=1	UBE2I	0	0	13882.2	40550.3	37372.1	28140.9	1.33154	1.6794
P07910	Heterogeneous nuclear ribonucleoproteins C1/C2 OS=Homo sapiens OX=9606 GN=HNRNPC PE=1 SV=4	HNRNPC	38970.9	32324.6	76921.7	105874	85212.9	109151	1.11506	1.67802
P40925	Malate dehydrogenase, cytoplasmic OS=Homo sapiens OX=9606 GN=MDH1 PE=1 SV=4	MDH1	0	0	24389	8769.19	9131.1	0	-1.44654	1.67802
Q8N7H5	RNA polymerase II-associated factor 1 homolog OS=Homo sapiens OX=9606 GN=PAF1 PE=1 SV=2	PAF1	0	0	0	20490.7	18432.5	28250.6	0.887087	1.67788
Q9UJU6	Drebrin-like protein OS=Homo sapiens OX=9606 GN=DBNL PE=1 SV=1	DBNL	17519.6	19466.7	33829.2	52811.9	41478.7	40083.1	0.975991	1.66824
P49840	Glycogen synthase kinase-3 alpha OS=Homo sapiens OX=9606 GN=GSK3A PE=1 SV=2	GSK3A	0	0	0	19823	21962.6	19088	0.766879	1.66644
O43524	Forkhead box protein O3 OS=Homo sapiens OX=9606 GN=FOXO3 PE=1 SV=1	FOXO3	0	0	6971.16	17906.5	0	26727.3	1.64993	1.66308
Q14191	Bifunctional 3'-5' exonuclease/ATP-dependent helicase WRN OS=Homo sapiens OX=9606 GN=WRN PE=1 SV=2	WRN	0	0	9060.86	26894.4	23225.6	51206.5	1.80873	1.66263
P05109	Protein S100-A8 OS=Homo sapiens OX=9606 GN=S100A8 PE=1 SV=1	S100A8	0	0	137405	38628.3	13435.7	0	-2.5925	1.66259
Q14157	Ubiquitin-associated protein 2-like OS=Homo sapiens OX=9606 GN=UBAP2L PE=1 SV=2	UBAP2L	4046.17	0	8238.27	12857.8	12503	13213	1.15477	1.66211
Q16513	Serine/threonine-protein kinase N2 OS=Homo sapiens OX=9606 GN=PKN2 PE=1 SV=1	PKN2	0	0	0	22412.7	18269.5	20821.6	0.779196	1.65992
Q9H0W8	Nonsense-mediated mRNA decay factor SMG9 OS=Homo sapiens OX=9606 GN=SMG9 PE=1 SV=1	SMG9	0	0	0	21156.3	17989.7	29501.3	0.911596	1.65954
Q99767	Amyloid-beta A4 precursor protein-binding family A member 2 OS=Homo sapiens OX=9606 GN=APBA2 PE=1 SV=3	APBA2	0	0	0	20504.1	18122.8	24526.5	0.81127	1.65808
O75179	Ankyrin repeat domain-containing protein 17 OS=Homo sapiens OX=9606 GN=ANKRD17 PE=1 SV=3	ANKRD17	0	0	0	20236.5	18395.9	28323.1	0.881361	1.65732
Q9UKD2	mRNA turnover protein 4 homolog OS=Homo sapiens OX=9606 GN=MRTO4 PE=1 SV=2	MRTO4	0	0	0	31211.9	19661.2	19168.7	0.933985	1.65206
P20719	Homeobox protein Hox-A5 OS=Homo sapiens OX=9606 GN=HOXA5 PE=1 SV=2	HOXA5	24829.1	22722.9	44564	53256.3	52356.6	71240.3	0.993986	1.64686
Q9H3N1	Thioredoxin-related transmembrane protein 1 OS=Homo sapiens OX=9606 GN=TMX1 PE=1 SV=1	TMX1	0	0	0	20930.7	17731.8	24735.1	0.814758	1.6411
P29966	Myristoylated alanine-rich C-kinase substrate OS=Homo sapiens OX=9606 GN=MARCKS PE=1 SV=4	MARCKS	0	6781.2	0	19919.6	15679.3	14176.6	1.27591	1.64107
Q8WWQ0	PH-interacting protein OS=Homo sapiens OX=9606 GN=PHIP PE=1 SV=2	PHIP	0	5187.57	13820.8	23594.2	19638	24029.6	1.39898	1.63911
P68371	Tubulin beta-4B chain OS=Homo sapiens OX=9606 GN=TUBB4B PE=1 SV=1	TUBB4B	42871.6	35923	76292.3	93411.1	89058.1	113801	1.00344	1.63894
P17098	Zinc finger protein 8 OS=Homo sapiens OX=9606 GN=ZNF8 PE=1 SV=2	ZNF8	0	0	0	19490.9	18671.9	27643.7	0.858792	1.63667
Q9H223	EH domain-containing protein 4 OS=Homo sapiens OX=9606 GN=EHD4 PE=1 SV=1	EHD4	0	0	26106.6	10984.9	7659.33	12044.1	-1.37803	1.63569
O75643	U5 small nuclear ribonucleoprotein 200 kDa helicase OS=Homo sapiens OX=9606 GN=SNRNP200 PE=1 SV=2	SNRNP200	10307.1	0	14463.7	26015.2	20222.5	24045.8	0.932331	1.6355
Q12857	Nuclear factor 1 A-type OS=Homo sapiens OX=9606 GN=NFIA PE=1 SV=2	NFIA	0	0	0	20176.1	18187	23156.9	0.777584	1.63336
P82921	Small ribosomal subunit protein bS21m OS=Homo sapiens OX=9606 GN=MRPS21 PE=1 SV=3	MRPS21	0	0	0	20061	18396.3	29622.6	0.898752	1.63199
Q6ZW76	Ankyrin repeat and SAM domain-containing protein 3 OS=Homo sapiens OX=9606 GN=ANKS3 PE=1 SV=1	ANKS3	0	0	0	19028.4	18880.4	24922.5	0.802749	1.63035
Q9Y248	DNA replication complex GINS protein PSF2 OS=Homo sapiens OX=9606 GN=GINS2 PE=1 SV=1	GINS2	0	0	0	19518.6	18460.4	24724.3	0.800322	1.63035
Q5VTB9	E3 ubiquitin-protein ligase RNF220 OS=Homo sapiens OX=9606 GN=RNF220 PE=1 SV=1	RNF220	0	0	0	19481.2	18487.5	24403.4	0.793821	1.62916
P60059	Protein transport protein Sec61 subunit gamma OS=Homo sapiens OX=9606 GN=SEC61G PE=1 SV=1	SEC61G	0	0	0	17587.3	21189.6	23637.1	0.794898	1.62839
Q96S90	LysM and putative peptidoglycan-binding domain-containing protein 1 OS=Homo sapiens OX=9606 GN=LYSMD1 PE=1 SV=1	LYSMD1	15370.9	0	27422.4	8185.76	0	8791.97	-1.27505	1.62533
Q9Y5K6	CD2-associated protein OS=Homo sapiens OX=9606 GN=CD2AP PE=1 SV=1	CD2AP	6976.91	10958.1	14558.7	22971.6	0	23170.4	1.15455	1.62429
Q12962	Transcription initiation factor TFIID subunit 10 OS=Homo sapiens OX=9606 GN=TAF10 PE=1 SV=1	TAF10	6050.78	12244.4	28415	47118.8	29519.5	44720	1.62831	1.62375
P43243	Matrin-3 OS=Homo sapiens OX=9606 GN=MATR3 PE=1 SV=2	MATR3	20820.1	15818.9	24547.7	34037.7	30865.8	40532.4	0.799001	1.62065
O96000	NADH dehydrogenase [ubiquinone] 1 beta subcomplex subunit 10 OS=Homo sapiens OX=9606 GN=NDUFB10 PE=1 SV=3	NDUFB10	0	7860.7	12185.6	18796.6	17232.8	21603.2	0.966674	1.62055
O43379	WD repeat-containing protein 62 OS=Homo sapiens OX=9606 GN=WDR62 PE=1 SV=4	WDR62	0	0	0	20237.1	17970.4	23515.3	0.780657	1.62045
P45974	Ubiquitin carboxyl-terminal hydrolase 5 OS=Homo sapiens OX=9606 GN=USP5 PE=1 SV=2	USP5	10268.9	9071.42	17153.5	22251.6	21630.1	21103.2	0.88941	1.61746
O43447	Peptidyl-prolyl cis-trans isomerase H OS=Homo sapiens OX=9606 GN=PPIH PE=1 SV=1	PPIH	0	0	7156.54	16833.2	14255.8	18187.9	1.19128	1.61576
Q9Y262	Eukaryotic translation initiation factor 3 subunit L OS=Homo sapiens OX=9606 GN=EIF3L PE=1 SV=1	EIF3L	0	0	37541.4	14046.8	11839	18957.4	-1.3563	1.61309
P59665	Neutrophil defensin 1 OS=Homo sapiens OX=9606 GN=DEFA1 PE=1 SV=1	DEFA1	0	0	24820.2	120626	586037	0	3.42118	1.61257
P22392	Nucleoside diphosphate kinase B OS=Homo sapiens OX=9606 GN=NME2 PE=1 SV=1	NME2	10742.5	15611.1	44831.8	61845.5	53817.3	51329.4	1.50203	1.61164
O15198	Mothers against decapentaplegic homolog 9 OS=Homo sapiens OX=9606 GN=SMAD9 PE=1 SV=1	SMAD9	0	0	12330.1	25334.6	40395.6	30233.3	1.3483	1.61132
Q9NW13	RNA-binding protein 28 OS=Homo sapiens OX=9606 GN=RBM28 PE=1 SV=3	RBM28	7840.48	0	16825.2	24444.3	24444.3	30571.3	1.19724	1.61132
Q9NTI5	Sister chromatid cohesion protein PDS5 homolog B OS=Homo sapiens OX=9606 GN=PDS5B PE=1 SV=1	PDS5B	0	0	0	19764	18341.2	29189.1	0.883048	1.61052
P35613	Basigin OS=Homo sapiens OX=9606 GN=BSG PE=1 SV=2	BSG	0	0	10814.9	22667	23621.1	30590.1	1.23156	1.61
O15260	Surfeit locus protein 4 OS=Homo sapiens OX=9606 GN=SURF4 PE=1 SV=3	SURF4	0	0	11464.3	70069.9	35762.4	28685.2	1.85869	1.60893
O94903	Pyridoxal phosphate homeostasis protein OS=Homo sapiens OX=9606 GN=PLPBP PE=1 SV=1	PLPBP	21161.8	21235.5	26634.9	36924.6	36950.4	35927	0.677992	1.60779
Q5VWZ2	Lysophospholipase-like protein 1 OS=Homo sapiens OX=9606 GN=LYPLAL1 PE=1 SV=3	LYPLAL1	12545	17568.9	17087.6	29362.9	23088.4	26475.4	0.75091	1.6069
Q9H5H4	Zinc finger protein 768 OS=Homo sapiens OX=9606 GN=ZNF768 PE=1 SV=2	ZNF768	0	0	0	16920.9	22994.5	31248.1	0.949871	1.60561
Q9NPI8	Fanconi anemia group F protein OS=Homo sapiens OX=9606 GN=FANCF PE=1 SV=1	FANCF	0	0	0	19380.3	18301.5	26284.5	0.822171	1.60278
O15269	Serine palmitoyltransferase 1 OS=Homo sapiens OX=9606 GN=SPTLC1 PE=1 SV=1	SPTLC1	0	0	0	20662.8	17501.1	26311.4	0.831974	1.60255
Q4W5G0	Tigger transposable element-derived protein 2 OS=Homo sapiens OX=9606 GN=TIGD2 PE=1 SV=1	TIGD2	0	0	0	17991.1	19887.1	27557.2	0.849098	1.60079
Q9UER7	Death domain-associated protein 6 OS=Homo sapiens OX=9606 GN=DAXX PE=1 SV=2	DAXX	0	0	0	21273.2	17368.1	23218.2	0.782161	1.60079
P51571	Translocon-associated protein subunit delta OS=Homo sapiens OX=9606 GN=SSR4 PE=1 SV=1	SSR4	0	6019.55	12728.9	23121.3	22537.9	16237.8	1.21906	1.5936
P19388	DNA-directed RNA polymerases I, II, and III subunit RPABC1 OS=Homo sapiens OX=9606 GN=POLR2E PE=1 SV=4	POLR2E	0	0	17457.6	38646.8	35957.7	38737.5	1.11293	1.59298
P36954	DNA-directed RNA polymerase II subunit RPB9 OS=Homo sapiens OX=9606 GN=POLR2I PE=1 SV=1	POLR2I	0	0	10880.6	23552.8	27220.1	22143.6	1.15407	1.59271
O00255	Menin OS=Homo sapiens OX=9606 GN=MEN1 PE=1 SV=5	MEN1	0	0	0	17717.3	20132.8	23795.2	0.777042	1.59074
Q13617	Cullin-2 OS=Homo sapiens OX=9606 GN=CUL2 PE=1 SV=2	CUL2	0	0	0	23097.2	17137.7	21761.1	0.784133	1.58985
P61106	Ras-related protein Rab-14 OS=Homo sapiens OX=9606 GN=RAB14 PE=1 SV=4	RAB14	9307.07	12892.3	17887	27493.6	23933.4	20917.8	0.893674	1.58974
Q96JP5	E3 ubiquitin-protein ligase ZFP91 OS=Homo sapiens OX=9606 GN=ZFP91 PE=1 SV=1	ZFP91	0	0	0	19813.2	17827.5	24624.4	0.788801	1.58893
P23771	Trans-acting T-cell-specific transcription factor GATA-3 OS=Homo sapiens OX=9606 GN=GATA3 PE=1 SV=1	GATA3	0	0	0	19263.6	18374.7	28450.6	0.859269	1.58537
Q7L5N1	COP9 signalosome complex subunit 6 OS=Homo sapiens OX=9606 GN=COPS6 PE=1 SV=1	COPS6	0	0	0	17910	19666.5	24045.5	0.77601	1.58528
Q9UPU5	Ubiquitin carboxyl-terminal hydrolase 24 OS=Homo sapiens OX=9606 GN=USP24 PE=1 SV=3	USP24	0	0	0	19495.4	18278.1	21955.9	0.73787	1.57995
Q9BTD8	RNA-binding protein 42 OS=Homo sapiens OX=9606 GN=RBM42 PE=1 SV=1	RBM42	0	0	0	19928.1	17999.8	30168.7	0.893861	1.57844
Q9UFW8	CGG triplet repeat-binding protein 1 OS=Homo sapiens OX=9606 GN=CGGBP1 PE=1 SV=2	CGGBP1	0	0	0	23402.2	16415.6	28601	0.901177	1.57527
Q9UJS0	Electrogenic aspartate/glutamate antiporter SLC25A13, mitochondrial OS=Homo sapiens OX=9606 GN=SLC25A13 PE=1 SV=2	SLC25A13	10007.9	0	0	27896.5	24163.7	0	1.37532	1.5747
P51003	Poly(A) polymerase alpha OS=Homo sapiens OX=9606 GN=PAPOLA PE=1 SV=4	PAPOLA	6009.27	0	10819	25574.8	0	16743.1	1.35974	1.56869
P24928	DNA-directed RNA polymerase II subunit RPB1 OS=Homo sapiens OX=9606 GN=POLR2A PE=1 SV=2	POLR2A	6320.73	0	14166.7	22043.1	18706.1	26344.4	1.22678	1.56707
Q8TBE0	Bromo adjacent homology domain-containing 1 protein OS=Homo sapiens OX=9606 GN=BAHD1 PE=1 SV=2	BAHD1	0	0	0	18664	18780.8	22112.6	0.733377	1.5666
P17483	Homeobox protein Hox-B4 OS=Homo sapiens OX=9606 GN=HOXB4 PE=1 SV=2	HOXB4	0	0	0	20083.5	17444.9	25978.8	0.810633	1.56623
Q9NXR7	BRISC and BRCA1-A complex member 2 OS=Homo sapiens OX=9606 GN=BABAM2 PE=1 SV=2	BABAM2	0	0	0	18077.3	20190.9	20780.1	0.722948	1.56623
B5ME19	Eukaryotic translation initiation factor 3 subunit C-like protein OS=Homo sapiens OX=9606 GN=EIF3CL PE=1 SV=1	EIF3CL	0	0	0	21803.3	16856.7	23416	0.783705	1.56415
Q9NQ29	Putative RNA-binding protein Luc7-like 1 OS=Homo sapiens OX=9606 GN=LUC7L PE=1 SV=1	LUC7L	0	8875.37	14025.2	20868.8	19446.2	30684.9	1.05484	1.55902
P31153	S-adenosylmethionine synthase isoform type-2 OS=Homo sapiens OX=9606 GN=MAT2A PE=1 SV=1	MAT2A	17532.5	14209.1	30306.1	41441.7	33264.1	39399.5	0.948925	1.55902
Q9P2E9	Ribosome-binding protein 1 OS=Homo sapiens OX=9606 GN=RRBP1 PE=1 SV=5	RRBP1	0	9527.45	9189.49	19024.8	15344.7	15159.2	0.811164	1.55902
Q9Y5J1	U3 small nucleolar RNA-associated protein 18 homolog OS=Homo sapiens OX=9606 GN=UTP18 PE=1 SV=3	UTP18	0	0	9610.36	26751.4	18309.3	30705.9	1.36091	1.55532
Q8IXK0	Polyhomeotic-like protein 2 OS=Homo sapiens OX=9606 GN=PHC2 PE=1 SV=1	PHC2	0	0	0	28213.9	16993.2	20959.4	0.858238	1.55215
Q96HS1	Serine/threonine-protein phosphatase PGAM5, mitochondrial OS=Homo sapiens OX=9606 GN=PGAM5 PE=1 SV=2	PGAM5	16742	20228.2	31318.5	44898.1	36972.5	37870.7	0.855778	1.55147
P55265	Double-stranded RNA-specific adenosine deaminase OS=Homo sapiens OX=9606 GN=ADAR PE=1 SV=4	ADAR	15896.9	11346.6	18605.4	26019.6	22862.7	28804.2	0.784048	1.54792
O43809	Cleavage and polyadenylation specificity factor subunit 5 OS=Homo sapiens OX=9606 GN=NUDT21 PE=1 SV=1	NUDT21	0	0	0	21584.7	16804.6	30115	0.898366	1.54441
Q13162	Peroxiredoxin-4 OS=Homo sapiens OX=9606 GN=PRDX4 PE=1 SV=1	PRDX4	0	0	0	34178.8	0	31082.2	0.968788	1.54156
P35998	26S proteasome regulatory subunit 7 OS=Homo sapiens OX=9606 GN=PSMC2 PE=1 SV=3	PSMC2	0	0	0	19411.3	17637.2	23818.3	0.757782	1.54042
Q9UBS8	E3 ubiquitin-protein ligase RNF14 OS=Homo sapiens OX=9606 GN=RNF14 PE=1 SV=1	RNF14	0	0	0	17677.9	20949.5	20313.4	0.719016	1.54002
Q6ZSJ8	Uncharacterized protein C1orf122 OS=Homo sapiens OX=9606 GN=C1orf122 PE=1 SV=2	C1orf122	9621.84	0	23241.4	34231.6	34425.5	35158	1.21035	1.53737
Q96L91	E1A-binding protein p400 OS=Homo sapiens OX=9606 GN=EP400 PE=1 SV=4	EP400	8595.18	7240.42	13868.3	17148.3	15672.3	19626.4	0.870513	1.53737
P62826	GTP-binding nuclear protein Ran OS=Homo sapiens OX=9606 GN=RAN PE=1 SV=3	RAN	31011.1	29610.3	39935.4	59210.2	56103	47409.4	0.700848	1.53587
Q13596	Sorting nexin-1 OS=Homo sapiens OX=9606 GN=SNX1 PE=1 SV=3	SNX1	0	7890.96	21709.9	35162.9	32079.1	31320.3	1.32595	1.53389
Q9H8H2	ATP-dependent DNA helicase DDX31 OS=Homo sapiens OX=9606 GN=DDX31 PE=1 SV=2	DDX31	0	0	0	18517.6	18552.5	29416.4	0.860962	1.53053
Q15149	Plectin OS=Homo sapiens OX=9606 GN=PLEC PE=1 SV=3	PLEC	0	0	46894.5	19222.8	23086.8	23086.8	-1.11043	1.52972
P46821	Microtubule-associated protein 1B OS=Homo sapiens OX=9606 GN=MAP1B PE=1 SV=2	MAP1B	0	0	0	18756.1	19346.2	19682	0.694016	1.5266
Q06830	Peroxiredoxin-1 OS=Homo sapiens OX=9606 GN=PRDX1 PE=1 SV=1	PRDX1	205417	316263	441496	651639	572490	521693	0.920814	1.52607
P08621	U1 small nuclear ribonucleoprotein 70 kDa OS=Homo sapiens OX=9606 GN=SNRNP70 PE=1 SV=2	SNRNP70	6623.95	6035.61	19095.1	22369.4	18849.6	27171.6	1.30254	1.52407
P55789	FAD-linked sulfhydryl oxidase ALR OS=Homo sapiens OX=9606 GN=GFER PE=1 SV=2	GFER	37372.6	33543.7	70642	19636	20893.2	0	-1.13792	1.52345
Q16555	Dihydropyrimidinase-related protein 2 OS=Homo sapiens OX=9606 GN=DPYSL2 PE=1 SV=1	DPYSL2	0	0	9892.23	21024.6	20025	20866.8	1.06066	1.52328
Q02880	DNA topoisomerase 2-beta OS=Homo sapiens OX=9606 GN=TOP2B PE=1 SV=3	TOP2B	0	7140.72	14712.7	24860.1	17903.8	28264.2	1.18209	1.52263
Q92804	TATA-binding protein-associated factor 2N OS=Homo sapiens OX=9606 GN=TAF15 PE=1 SV=1	TAF15	6967.12	0	17201.3	34156.6	27523.1	21409.6	1.31311	1.52138
Q96ME7	Zinc finger protein 512 OS=Homo sapiens OX=9606 GN=ZNF512 PE=1 SV=2	ZNF512	0	0	9818.57	20864.9	19081.1	24428.6	1.12035	1.52035
Q13315	Serine-protein kinase ATM OS=Homo sapiens OX=9606 GN=ATM PE=1 SV=4	ATM	0	0	8254.05	17234	16657.2	17705.4	1.05869	1.52035
P23528	Cofilin-1 OS=Homo sapiens OX=9606 GN=CFL1 PE=1 SV=3	CFL1	16927.8	16073.1	42521.6	55566.5	51828.8	43194.6	1.14219	1.51854
O15228	Dihydroxyacetone phosphate acyltransferase OS=Homo sapiens OX=9606 GN=GNPAT PE=1 SV=1	GNPAT	0	5309.97	18439.1	29273.5	27159	28407.6	1.51433	1.51535
Q14498	RNA-binding protein 39 OS=Homo sapiens OX=9606 GN=RBM39 PE=1 SV=2	RBM39	22947.2	16624.4	28400.6	40940.5	33347.9	40600.5	0.785028	1.51498
Q9HAF1	Chromatin modification-related protein MEAF6 OS=Homo sapiens OX=9606 GN=MEAF6 PE=1 SV=1	MEAF6	0	0	0	25534.8	17656.1	18982.5	0.781019	1.51433
O00203	AP-3 complex subunit beta-1 OS=Homo sapiens OX=9606 GN=AP3B1 PE=1 SV=3	AP3B1	0	0	0	18294.7	18246	25582.1	0.779964	1.51433
P35908	Keratin, type II cytoskeletal 2 epidermal OS=Homo sapiens OX=9606 GN=KRT2 PE=1 SV=2	KRT2	26883.4	56347.8	84043.8	157801	154399	82148	1.32488	1.51345
Q9BT40	Inositol polyphosphate 5-phosphatase K OS=Homo sapiens OX=9606 GN=INPP5K PE=1 SV=3	INPP5K	18137.3	19028.3	0	34051.8	27260.5	39414.5	0.837536	1.51287
P40222	Alpha-taxilin OS=Homo sapiens OX=9606 GN=TXLNA PE=1 SV=3	TXLNA	0	10755.6	0	25640.3	20204.8	24198.6	1.11092	1.50978
Q9H814	Phosphorylated adapter RNA export protein OS=Homo sapiens OX=9606 GN=PHAX PE=1 SV=1	PHAX	0	0	0	18536.2	18493.3	30970.6	0.884667	1.50799
O15160	DNA-directed RNA polymerases I and III subunit RPAC1 OS=Homo sapiens OX=9606 GN=POLR1C PE=1 SV=1	POLR1C	0	0	0	18517.3	18021.2	23299.5	0.734873	1.50799
Q14657	EKC/KEOPS complex subunit LAGE3 OS=Homo sapiens OX=9606 GN=LAGE3 PE=1 SV=2	LAGE3	0	0	0	0	29654.4	43250.2	1.05937	1.50735
Q9NP72	Ras-related protein Rab-18 OS=Homo sapiens OX=9606 GN=RAB18 PE=1 SV=1	RAB18	0	9456.23	23157.8	34537.2	33441.7	33637.2	1.19453	1.50336
Q8IYL3	UPF0688 protein C1orf174 OS=Homo sapiens OX=9606 GN=C1orf174 PE=1 SV=2	C1orf174	15451.8	0	0	33423.6	29415.8	35228.6	1.07696	1.50088
P09884	DNA polymerase alpha catalytic subunit OS=Homo sapiens OX=9606 GN=POLA1 PE=1 SV=2	POLA1	0	0	0	21937	16226.5	24521.1	0.790497	1.49955
O15212	Prefoldin subunit 6 OS=Homo sapiens OX=9606 GN=PFDN6 PE=1 SV=1	PFDN6	0	0	11755.6	23660.5	27139.3	23248.3	1.06665	1.49389
P62333	26S proteasome regulatory subunit 10B OS=Homo sapiens OX=9606 GN=PSMC6 PE=1 SV=1	PSMC6	0	0	0	17393.6	19067.5	24023.6	0.746624	1.49262
P68032	Actin, alpha cardiac muscle 1 OS=Homo sapiens OX=9606 GN=ACTC1 PE=1 SV=1	ACTC1	21488.3	53987.1	101341	138668	138406	125921	1.45384	1.49135
O76031	ATP-dependent clpX-like chaperone, mitochondrial OS=Homo sapiens OX=9606 GN=CLPX PE=1 SV=2	CLPX	8661.05	0	16687.1	27937.3	21485.9	24999	1.03681	1.49135
P14868	Aspartate--tRNA ligase, cytoplasmic OS=Homo sapiens OX=9606 GN=DARS1 PE=1 SV=2	DARS1	17168.9	4698.92	19904.6	32677.5	28838.5	37642.4	1.48845	1.49077
O14925	Mitochondrial import inner membrane translocase subunit Tim23 OS=Homo sapiens OX=9606 GN=TIMM23 PE=1 SV=1	TIMM23	6935.13	0	0	18272.3	15831.7	0	1.29425	1.49077
O94906	Pre-mRNA-processing factor 6 OS=Homo sapiens OX=9606 GN=PRPF6 PE=1 SV=1	PRPF6	0	4947.05	11245	19129.4	14643.7	16429.3	1.15715	1.48986
Q15262	Receptor-type tyrosine-protein phosphatase kappa OS=Homo sapiens OX=9606 GN=PTPRK PE=1 SV=2	PTPRK	0	0	0	17858.9	18475.3	23133.7	0.725996	1.48843
P57088	Transmembrane protein 33 OS=Homo sapiens OX=9606 GN=TMEM33 PE=1 SV=2	TMEM33	0	0	0	41129.9	35407.9	14859.5	1.22713	1.48813
Q96CX2	BTB/POZ domain-containing protein KCTD12 OS=Homo sapiens OX=9606 GN=KCTD12 PE=1 SV=1	KCTD12	13243.2	13191.6	20194	0	8003.55	8449.87	-0.88841	1.48671
Q9UHA3	Probable ribosome biogenesis protein RLP24 OS=Homo sapiens OX=9606 GN=RSL24D1 PE=1 SV=1	RSL24D1	0	0	0	22460.5	15992.1	24797.4	0.80023	1.48648
P68400	Casein kinase II subunit alpha OS=Homo sapiens OX=9606 GN=CSNK2A1 PE=1 SV=1	CSNK2A1	0	0	0	19470.9	17236	28799.3	0.83951	1.48525
P13639	Elongation factor 2 OS=Homo sapiens OX=9606 GN=EEF2 PE=1 SV=4	EEF2	24208.4	25154.5	47902.4	57881.6	55569.3	55871.3	0.87436	1.47933
Q9BY32	Inosine triphosphate pyrophosphatase OS=Homo sapiens OX=9606 GN=ITPA PE=1 SV=2	ITPA	0	0	12867.6	32108.2	26822.7	24475.8	1.10218	1.47801
Q9ULP9	TBC1 domain family member 24 OS=Homo sapiens OX=9606 GN=TBC1D24 PE=1 SV=2	TBC1D24	0	9453.44	16392.6	28469.7	20135.7	26634.3	0.994845	1.47781
P18085	ADP-ribosylation factor 4 OS=Homo sapiens OX=9606 GN=ARF4 PE=1 SV=3	ARF4	6974.97	15638.6	21030.7	33307.5	27877.1	26617.3	1.14314	1.47734
Q01518	Adenylyl cyclase-associated protein 1 OS=Homo sapiens OX=9606 GN=CAP1 PE=1 SV=5	CAP1	0	0	275363	127685	119221	147604	-1.07202	1.47685
Q8WW59	SPRY domain-containing protein 4 OS=Homo sapiens OX=9606 GN=SPRYD4 PE=1 SV=3	SPRYD4	48752.2	40605.5	61305.8	27962	28279.1	34899.3	-0.712255	1.47497
Q9BVJ6	U3 small nucleolar RNA-associated protein 14 homolog A OS=Homo sapiens OX=9606 GN=UTP14A PE=1 SV=1	UTP14A	0	0	0	18774.7	17744.5	21499.7	0.695412	1.4736
Q9NPD8	Ubiquitin-conjugating enzyme E2 T OS=Homo sapiens OX=9606 GN=UBE2T PE=1 SV=1	UBE2T	0	0	0	22750	22212.6	16144	0.757999	1.47242
P35232	Prohibitin 1 OS=Homo sapiens OX=9606 GN=PHB1 PE=1 SV=1	PHB1	10567.4	10854.2	14828.9	24879.1	23356.1	15349	0.796865	1.47164
P35221	Catenin alpha-1 OS=Homo sapiens OX=9606 GN=CTNNA1 PE=1 SV=1	CTNNA1	10527.1	8875.25	15116.4	20536.5	16450.1	20845.1	0.772636	1.46904
O60488	Long-chain-fatty-acid--CoA ligase 4 OS=Homo sapiens OX=9606 GN=ACSL4 PE=1 SV=2	ACSL4	11861	15582.3	20124.6	26062	26443.3	24774.7	0.732873	1.46472
O14497	AT-rich interactive domain-containing protein 1A OS=Homo sapiens OX=9606 GN=ARID1A PE=1 SV=3	ARID1A	0	2589.44	10034.8	16236.2	13602.9	15744.1	1.57146	1.46189
Q5BKZ1	DBIRD complex subunit ZNF326 OS=Homo sapiens OX=9606 GN=ZNF326 PE=1 SV=2	ZNF326	0	6755.7	15070.5	23455.6	18652.1	24574.9	1.1292	1.46187
Q8NB46	Serine/threonine-protein phosphatase 6 regulatory ankyrin repeat subunit C OS=Homo sapiens OX=9606 GN=ANKRD52 PE=1 SV=3	ANKRD52	0	0	0	23930.3	15453.3	27459.2	0.863266	1.45903
Q92547	DNA topoisomerase 2-binding protein 1 OS=Homo sapiens OX=9606 GN=TOPBP1 PE=1 SV=3	TOPBP1	0	0	0	20179.9	17806.1	19104.8	0.674994	1.45833
Q96GC5	Large ribosomal subunit protein mL48 OS=Homo sapiens OX=9606 GN=MRPL48 PE=1 SV=2	MRPL48	0	0	0	28753.2	0	35371.5	0.947826	1.4583
Q9UGM3	Scavenger receptor cysteine-rich domain-containing protein DMBT1 OS=Homo sapiens OX=9606 GN=DMBT1 PE=1 SV=2	DMBT1	0	0	3677.54	0	23203.2	0	0.885837	1.4583
Q6ZU65	Ubinuclein-2 OS=Homo sapiens OX=9606 GN=UBN2 PE=1 SV=2	UBN2	0	0	0	20246.4	16603.6	22568.6	0.723077	1.4583
Q12830	Nucleosome-remodeling factor subunit BPTF OS=Homo sapiens OX=9606 GN=BPTF PE=1 SV=3	BPTF	0	0	11115	22586.9	21401.3	29465.9	1.1249	1.45766
P41240	Tyrosine-protein kinase CSK OS=Homo sapiens OX=9606 GN=CSK PE=1 SV=1	CSK	24068.9	24373.9	45855.2	58432.6	52027.4	51875.6	0.850503	1.45766
O15287	Fanconi anemia group G protein OS=Homo sapiens OX=9606 GN=FANCG PE=1 SV=1	FANCG	0	0	0	19353.6	18832	18469.7	0.665569	1.45712
Q9GZR1	Sentrin-specific protease 6 OS=Homo sapiens OX=9606 GN=SENP6 PE=1 SV=2	SENP6	0	0	8306.09	19016.5	0	20198.1	1.23849	1.4546
P05090	Apolipoprotein D OS=Homo sapiens OX=9606 GN=APOD PE=1 SV=1	APOD	31343.2	0	100673	23142.1	19427.8	21689.9	-1.39466	1.45311
Q8TDX7	Serine/threonine-protein kinase Nek7 OS=Homo sapiens OX=9606 GN=NEK7 PE=1 SV=1	NEK7	0	0	5855.08	13457.4	10786.6	12394.2	1.05467	1.44969
P46734	Dual specificity mitogen-activated protein kinase kinase 3 OS=Homo sapiens OX=9606 GN=MAP2K3 PE=1 SV=2	MAP2K3	16116.4	9488.89	19021.4	30876	24089.5	23741	0.867268	1.44961
Q8N163	Cell cycle and apoptosis regulator protein 2 OS=Homo sapiens OX=9606 GN=CCAR2 PE=1 SV=2	CCAR2	0	0	0	19962.7	16508.3	23719	0.737433	1.4464
Q9ULC4	Malignant T-cell-amplified sequence 1 OS=Homo sapiens OX=9606 GN=MCTS1 PE=1 SV=1	MCTS1	19445.6	22698.8	24344.8	42362.9	34589.1	29712.6	0.67284	1.44511
P56192	Methionine--tRNA ligase, cytoplasmic OS=Homo sapiens OX=9606 GN=MARS1 PE=1 SV=2	MARS1	0	0	11573.8	23906.3	21434.7	27515.6	1.06167	1.44236
P83916	Chromobox protein homolog 1 OS=Homo sapiens OX=9606 GN=CBX1 PE=1 SV=1	CBX1	0	0	0	15725.6	22259.3	30054.4	0.880282	1.43953
P61163	Alpha-centractin OS=Homo sapiens OX=9606 GN=ACTR1A PE=1 SV=1	ACTR1A	0	5796.93	15292.8	25154.7	17559.3	28607.4	1.30671	1.43689
Q9NXA8	NAD-dependent protein deacylase sirtuin-5, mitochondrial OS=Homo sapiens OX=9606 GN=SIRT5 PE=1 SV=2	SIRT5	0	5779.55	22594.1	30779.9	31841.2	39413.6	1.5647	1.43663
O43505	Beta-1,4-glucuronyltransferase 1 OS=Homo sapiens OX=9606 GN=B4GAT1 PE=1 SV=1	B4GAT1	0	0	6153.65	13478	0	15929.8	1.25166	1.43663
A0A2R8Y4L2	Heterogeneous nuclear ribonucleoprotein A1-like 3 OS=Homo sapiens OX=9606 GN=HNRNPA1L3 PE=1 SV=2	HNRNPA1L3	0	0	9916.16	25373.7	0	64286.9	2.02607	1.43644
Q15072	Zinc finger protein OZF OS=Homo sapiens OX=9606 GN=ZNF146 PE=1 SV=2	ZNF146	0	0	0	16609	19987.8	30223.2	0.857499	1.436
Q9Y4E8	Ubiquitin carboxyl-terminal hydrolase 15 OS=Homo sapiens OX=9606 GN=USP15 PE=1 SV=3	USP15	0	0	0	17731.3	17939.9	26383.9	0.771625	1.4354
Q9NQP4	Prefoldin subunit 4 OS=Homo sapiens OX=9606 GN=PFDN4 PE=1 SV=1	PFDN4	0	0	0	17825.5	18249.7	21151.4	0.676106	1.4354
Q9BQ52	Zinc phosphodiesterase ELAC protein 2 OS=Homo sapiens OX=9606 GN=ELAC2 PE=1 SV=2	ELAC2	0	0	0	17469	18169.9	25367.7	0.751698	1.4347
P27448	MAP/microtubule affinity-regulating kinase 3 OS=Homo sapiens OX=9606 GN=MARK3 PE=1 SV=5	MARK3	0	0	0	18234.2	17624.9	21972.3	0.688566	1.43438
Q92878	DNA repair protein RAD50 OS=Homo sapiens OX=9606 GN=RAD50 PE=1 SV=1	RAD50	6114.23	11017	19434.4	24832.2	21971.9	24081.8	1.10908	1.43307
Q6P1N0	Coiled-coil and C2 domain-containing protein 1A OS=Homo sapiens OX=9606 GN=CC2D1A PE=1 SV=1	CC2D1A	0	0	0	18425.1	17769.8	20674	0.668224	1.4301
O75934	Pre-mRNA-splicing factor SPF27 OS=Homo sapiens OX=9606 GN=BCAS2 PE=1 SV=1	BCAS2	0	0	11187.5	23763.5	20297.9	27983.6	1.08967	1.42906
O60504	Vinexin OS=Homo sapiens OX=9606 GN=SORBS3 PE=1 SV=2	SORBS3	17760.1	31485.1	48708.2	66579.7	58595.2	57156.9	1.01111	1.42906
Q8NHM5	Lysine-specific demethylase 2B OS=Homo sapiens OX=9606 GN=KDM2B PE=1 SV=1	KDM2B	0	0	0	17585.6	18528.1	20810.2	0.669054	1.42537
Q96A65	Exocyst complex component 4 OS=Homo sapiens OX=9606 GN=EXOC4 PE=1 SV=1	EXOC4	0	32046	40105.7	18833.2	19374.2	24552.6	-0.787547	1.42454
Q9NRG0	Chromatin accessibility complex protein 1 OS=Homo sapiens OX=9606 GN=CHRAC1 PE=1 SV=1	CHRAC1	0	0	0	19394.8	16552.9	23964.5	0.7298	1.42261
P62140	Serine/threonine-protein phosphatase PP1-beta catalytic subunit OS=Homo sapiens OX=9606 GN=PPP1CB PE=1 SV=3	PPP1CB	15780.5	22015	38546.1	44779.7	41502.4	51030.4	0.941393	1.42116
P14324	Farnesyl pyrophosphate synthase OS=Homo sapiens OX=9606 GN=FDPS PE=1 SV=4	FDPS	0	0	7661.12	18636.3	16937.5	0	1.21354	1.42023
A0A1W2PQ72	Myb/SANT-like DNA-binding domain-containing protein 7 OS=Homo sapiens OX=9606 GN=MSANTD7 PE=1 SV=1	MSANTD7	0	0	0	16836.1	18832.7	23611.5	0.716678	1.4165
P13378	Homeobox protein Hox-D8 OS=Homo sapiens OX=9606 GN=HOXD8 PE=1 SV=2	HOXD8	0	0	0	20712	15971.1	23722.6	0.739314	1.41487
P22102	Trifunctional purine biosynthetic protein adenosine-3 OS=Homo sapiens OX=9606 GN=GART PE=1 SV=1	GART	26692.1	26067	46072.2	59919.9	57550.8	48053.2	0.789987	1.41201
Q9BYJ9	YTH domain-containing family protein 1 OS=Homo sapiens OX=9606 GN=YTHDF1 PE=1 SV=1	YTHDF1	16806.4	19406.4	20863.4	29930.7	28920.3	27102.7	0.595208	1.40852
P57740	Nuclear pore complex protein Nup107 OS=Homo sapiens OX=9606 GN=NUP107 PE=1 SV=1	NUP107	0	5028.9	16213.1	25018	20008.9	25529.6	1.37252	1.40799
Q9H5Q4	Dimethyladenosine transferase 2, mitochondrial OS=Homo sapiens OX=9606 GN=TFB2M PE=1 SV=1	TFB2M	0	0	0	17720.5	18041.1	21059	0.665634	1.40707
P23921	Ribonucleoside-diphosphate reductase large subunit OS=Homo sapiens OX=9606 GN=RRM1 PE=1 SV=1	RRM1	10994.4	10549.1	25240.2	26737.5	26068	33059.1	0.992192	1.4052
Q15287	RNA-binding protein with serine-rich domain 1 OS=Homo sapiens OX=9606 GN=RNPS1 PE=1 SV=1	RNPS1	7235.52	11638.5	21094.8	32324.7	20779.3	25240.5	1.08485	1.40008
P61981	14-3-3 protein gamma OS=Homo sapiens OX=9606 GN=YWHAG PE=1 SV=2	YWHAG	13568.1	0	37369.2	57591.9	46987.2	53889.2	1.22501	1.39848
O00159	Unconventional myosin-Ic OS=Homo sapiens OX=9606 GN=MYO1C PE=1 SV=4	MYO1C	7857.91	0	36748	55775	50925.6	55013.5	1.66432	1.39819
O00762	Ubiquitin-conjugating enzyme E2 C OS=Homo sapiens OX=9606 GN=UBE2C PE=1 SV=1	UBE2C	0	27818.3	20006.7	102407	59671.8	33755.7	1.32455	1.39566
O95163	Elongator complex protein 1 OS=Homo sapiens OX=9606 GN=ELP1 PE=1 SV=3	ELP1	0	0	0	21305.3	15615.1	29069	0.839795	1.3924
Q9BY42	Replication termination factor 2 OS=Homo sapiens OX=9606 GN=RTF2 PE=1 SV=3	RTF2	30674.8	23934	29713.8	44646.9	41710.3	40891.5	0.601175	1.39236
Q9H582	Zinc finger protein 644 OS=Homo sapiens OX=9606 GN=ZNF644 PE=1 SV=2	ZNF644	0	0	0	19046.2	16519.2	23108.2	0.702599	1.39073
Q15323	Keratin, type I cuticular Ha1 OS=Homo sapiens OX=9606 GN=KRT31 PE=1 SV=3	KRT31	0	0	137810	23685.4	0	0	-0.846869	1.38979
Q9BYB4	Guanine nucleotide-binding protein subunit beta-like protein 1 OS=Homo sapiens OX=9606 GN=GNB1L PE=1 SV=2	GNB1L	12138.5	11588.2	27252.8	31170.2	28459.9	31034.7	0.948113	1.38747
P85037	Forkhead box protein K1 OS=Homo sapiens OX=9606 GN=FOXK1 PE=1 SV=1	FOXK1	0	0	11026.6	19258.6	23791.5	26600.3	1.06148	1.38482
Q16527	Cysteine and glycine-rich protein 2 OS=Homo sapiens OX=9606 GN=CSRP2 PE=1 SV=3	CSRP2	96865.5	71166.3	175590	194149	187357	230771	0.931295	1.38363
Q15797	Mothers against decapentaplegic homolog 1 OS=Homo sapiens OX=9606 GN=SMAD1 PE=1 SV=1	SMAD1	0	0	0	17348.1	17678.3	24376.7	0.716005	1.38075
O95409	Zinc finger protein ZIC 2 OS=Homo sapiens OX=9606 GN=ZIC2 PE=1 SV=2	ZIC2	22668.4	0	0	51671.2	48113.3	101238	1.47781	1.38
Q9UKT4	F-box only protein 5 OS=Homo sapiens OX=9606 GN=FBXO5 PE=1 SV=1	FBXO5	0	0	0	15270.5	22000	28355.3	0.832543	1.37755
P49910	Zinc finger protein 165 OS=Homo sapiens OX=9606 GN=ZNF165 PE=1 SV=1	ZNF165	0	0	0	27569.9	0	32235.5	0.882971	1.3748
Q32MZ4	Leucine-rich repeat flightless-interacting protein 1 OS=Homo sapiens OX=9606 GN=LRRFIP1 PE=1 SV=2	LRRFIP1	0	0	0	23476	15509.3	21250.8	0.732532	1.37017
P07947	Tyrosine-protein kinase Yes OS=Homo sapiens OX=9606 GN=YES1 PE=1 SV=3	YES1	28719	0	64641.3	0	147682	0	1.77719	1.36878
P52272	Heterogeneous nuclear ribonucleoprotein M OS=Homo sapiens OX=9606 GN=HNRNPM PE=1 SV=3	HNRNPM	28105.4	21616.6	50194.9	57289	52237.2	64294.5	0.885835	1.36628
O15360	Fanconi anemia group A protein OS=Homo sapiens OX=9606 GN=FANCA PE=1 SV=2	FANCA	0	0	0	17113.1	17887.5	22243.2	0.671057	1.3611
O95819	Mitogen-activated protein kinase kinase kinase kinase 4 OS=Homo sapiens OX=9606 GN=MAP4K4 PE=1 SV=2	MAP4K4	0	6234.57	10917.9	16402.3	0	17889.8	1.05399	1.35873
Q03164	Histone-lysine N-methyltransferase 2A OS=Homo sapiens OX=9606 GN=KMT2A PE=1 SV=5	KMT2A	0	0	0	16729.1	18213.9	23139.2	0.687829	1.35748
O00257	E3 SUMO-protein ligase CBX4 OS=Homo sapiens OX=9606 GN=CBX4 PE=1 SV=3	CBX4	0	0	0	19993.3	15713.3	24870.6	0.737231	1.3552
Q13148	TAR DNA-binding protein 43 OS=Homo sapiens OX=9606 GN=TARDBP PE=1 SV=1	TARDBP	31699.3	27941.1	48683.5	62863.2	57399.6	53395.6	0.7199	1.35452
P07858	Cathepsin B OS=Homo sapiens OX=9606 GN=CTSB PE=1 SV=3	CTSB	26427.4	25413.8	54789.6	64447.4	55147	63837.3	0.874752	1.35011
P07195	L-lactate dehydrogenase B chain OS=Homo sapiens OX=9606 GN=LDHB PE=1 SV=2	LDHB	41315.1	37278.7	30109.2	24360	19725.8	25708	-0.636136	1.35011
Q9Y5N6	Origin recognition complex subunit 6 OS=Homo sapiens OX=9606 GN=ORC6 PE=1 SV=1	ORC6	0	0	13301.7	27324.8	23193.7	29133.9	0.990607	1.35006
P41162	ETS translocation variant 3 OS=Homo sapiens OX=9606 GN=ETV3 PE=1 SV=2	ETV3	0	0	0	16500.9	18309.8	25179.8	0.724394	1.34598
Q9BZK7	F-box-like/WD repeat-containing protein TBL1XR1 OS=Homo sapiens OX=9606 GN=TBL1XR1 PE=1 SV=1	TBL1XR1	0	0	19936.3	80351.1	77135.8	34444.7	1.58394	1.34296
Q8IZL8	Proline-, glutamic acid- and leucine-rich protein 1 OS=Homo sapiens OX=9606 GN=PELP1 PE=1 SV=2	PELP1	0	0	0	19983.3	20837.3	16043.1	0.661891	1.34032
Q969W8	Zinc finger protein 566 OS=Homo sapiens OX=9606 GN=ZNF566 PE=1 SV=1	ZNF566	0	0	0	19511.7	17164.4	18545.8	0.626869	1.34032
Q9H7L9	Sin3 histone deacetylase corepressor complex component SDS3 OS=Homo sapiens OX=9606 GN=SUDS3 PE=1 SV=2	SUDS3	0	0	0	19099	16086.7	22743.4	0.683524	1.34026
Q92504	Zinc transporter SLC39A7 OS=Homo sapiens OX=9606 GN=SLC39A7 PE=1 SV=2	SLC39A7	0	0	0	18379.9	18277.8	18085.5	0.616269	1.33832
Q96GM5	SWI/SNF-related matrix-associated actin-dependent regulator of chromatin subfamily D member 1 OS=Homo sapiens OX=9606 GN=SMARCD1 PE=1 SV=2	SMARCD1	0	0	0	18511.2	16719.2	20683.6	0.641381	1.33694
Q8NDX6	Zinc finger protein 740 OS=Homo sapiens OX=9606 GN=ZNF740 PE=1 SV=1	ZNF740	0	0	0	0	26461.1	33716.4	0.88483	1.33516
Q53H96	Pyrroline-5-carboxylate reductase 3 OS=Homo sapiens OX=9606 GN=PYCR3 PE=1 SV=3	PYCR3	0	0	12855.5	21783.4	28028.9	32652.4	1.07672	1.33366
Q9UPT9	Ubiquitin carboxyl-terminal hydrolase 22 OS=Homo sapiens OX=9606 GN=USP22 PE=1 SV=2	USP22	0	3610.95	20296.5	33790.4	27747.3	26434.2	1.76795	1.32971
Q9NP50	SIN3-HDAC complex-associated factor OS=Homo sapiens OX=9606 GN=SINHCAF PE=1 SV=1	SINHCAF	0	0	0	16741	18436.8	32034.2	0.850448	1.32922
P60981	Destrin OS=Homo sapiens OX=9606 GN=DSTN PE=1 SV=3	DSTN	7103.48	7702.86	31207.6	33745.3	31538.4	28860.7	1.38965	1.32875
Q8IXM2	BPTF-associated chromatin complex component 1 OS=Homo sapiens OX=9606 GN=BACC1 PE=1 SV=1	BACC1	0	0	0	18516.1	16199.9	24571.7	0.709174	1.32832
O95486	Protein transport protein Sec24A OS=Homo sapiens OX=9606 GN=SEC24A PE=1 SV=2	SEC24A	0	4682.08	10843.8	15358	13225.6	15398.2	1.03732	1.32741
Q8NCW5	NAD(P)H-hydrate epimerase OS=Homo sapiens OX=9606 GN=NAXE PE=1 SV=2	NAXE	0	12868.5	28865.1	40374.3	36270.4	39671.2	1.00686	1.32741
O00154	Cytosolic acyl coenzyme A thioester hydrolase OS=Homo sapiens OX=9606 GN=ACOT7 PE=1 SV=3	ACOT7	15554.1	0	0	33634.9	27821	29544.7	0.959051	1.32741
Q07065	Cytoskeleton-associated protein 4 OS=Homo sapiens OX=9606 GN=CKAP4 PE=1 SV=2	CKAP4	0	17642.5	17620	37583.1	29235	24600	0.767345	1.32741
Q13435	Splicing factor 3B subunit 2 OS=Homo sapiens OX=9606 GN=SF3B2 PE=1 SV=2	SF3B2	20603.6	2204.39	12669.3	33358.1	25941	33923.6	1.89096	1.32727
Q15417	Calponin-3 OS=Homo sapiens OX=9606 GN=CNN3 PE=1 SV=1	CNN3	16008.8	17673.4	38366.4	47303.7	45622.8	35214.7	0.935868	1.32032
P24534	Elongation factor 1-beta OS=Homo sapiens OX=9606 GN=EEF1B2 PE=1 SV=3	EEF1B2	30645.8	35722.2	62377.4	79367.9	66057.3	67518.1	0.791339	1.31291
Q9GZZ9	Ubiquitin-like modifier-activating enzyme 5 OS=Homo sapiens OX=9606 GN=UBA5 PE=1 SV=1	UBA5	20294.7	17878.3	31346.9	0	9816.57	0	-1.19592	1.31157
P33316	Deoxyuridine 5'-triphosphate nucleotidohydrolase, mitochondrial OS=Homo sapiens OX=9606 GN=DUT PE=1 SV=4	DUT	30272.6	32171	66995.6	68714.7	79818.1	71392	0.861752	1.31097
P80297	Metallothionein-1X OS=Homo sapiens OX=9606 GN=MT1X PE=1 SV=1	MT1X	0	10089.7	25026.2	30616.2	36460.1	33481.4	1.07316	1.30875
P26196	Probable ATP-dependent RNA helicase DDX6 OS=Homo sapiens OX=9606 GN=DDX6 PE=1 SV=2	DDX6	0	0	0	19026	15750.2	24423.9	0.705795	1.30542
Q5T160	Probable arginine--tRNA ligase, mitochondrial OS=Homo sapiens OX=9606 GN=RARS2 PE=1 SV=1	RARS2	0	0	0	15930.6	18672.4	24364.4	0.701079	1.30542
P48047	ATP synthase subunit O, mitochondrial OS=Homo sapiens OX=9606 GN=ATP5PO PE=1 SV=1	ATP5PO	0	0	10216.2	22286.7	21658.8	0	1.10471	1.30261
Q9BRX5	DNA replication complex GINS protein PSF3 OS=Homo sapiens OX=9606 GN=GINS3 PE=1 SV=1	GINS3	0	0	0	19171.3	15846.1	21758.5	0.656801	1.29934
O43823	A-kinase anchor protein 8 OS=Homo sapiens OX=9606 GN=AKAP8 PE=1 SV=1	AKAP8	6723.29	0	0	13115.9	12396.8	12396.8	0.90984	1.29874
P46109	Crk-like protein OS=Homo sapiens OX=9606 GN=CRKL PE=1 SV=1	CRKL	25686.3	33747	68453	74389	71670.5	76206	0.925167	1.29866
P35237	Serpin B6 OS=Homo sapiens OX=9606 GN=SERPINB6 PE=1 SV=3	SERPINB6	0	0	16507.1	0	3150.68	0	-0.796452	1.2982
P18887	DNA repair protein XRCC1 OS=Homo sapiens OX=9606 GN=XRCC1 PE=1 SV=3	XRCC1	0	0	0	18641.3	15951.2	22816.9	0.669341	1.29698
O75351	Vacuolar protein sorting-associated protein 4B OS=Homo sapiens OX=9606 GN=VPS4B PE=1 SV=2	VPS4B	0	0	0	22161.4	16290	18173.1	0.653197	1.29698
P61244	Protein max OS=Homo sapiens OX=9606 GN=MAX PE=1 SV=1	MAX	0	0	75994.6	31380.8	32775.9	46843.3	-1.06244	1.28725
P46013	Proliferation marker protein Ki-67 OS=Homo sapiens OX=9606 GN=MKI67 PE=1 SV=2	MKI67	0	0	9028.03	23373.6	15008.8	19128.3	1.06298	1.28504
Q9UKM9	RNA-binding protein Raly OS=Homo sapiens OX=9606 GN=RALY PE=1 SV=1	RALY	0	0	17949.1	36366.8	30236.4	37676.5	0.946948	1.28504
Q9ULA0	Aspartyl aminopeptidase OS=Homo sapiens OX=9606 GN=DNPEP PE=1 SV=2	DNPEP	0	0	20169.8	44077	36546.1	36121.2	0.942001	1.28504
P78386	Keratin, type II cuticular Hb5 OS=Homo sapiens OX=9606 GN=KRT85 PE=1 SV=1	KRT85	0	0	119341	58513.5	56362.9	27635.1	-1.40701	1.28365
P55795	Heterogeneous nuclear ribonucleoprotein H2 OS=Homo sapiens OX=9606 GN=HNRNPH2 PE=1 SV=1	HNRNPH2	18234.2	22561.3	38967	39123.3	40761.3	58304.9	0.845365	1.28143
Q9H4I3	TraB domain-containing protein OS=Homo sapiens OX=9606 GN=TRABD PE=1 SV=1	TRABD	15254.1	16345.5	26281.5	29785.4	30799.4	29434.3	0.680958	1.28095
Q7Z6Z7	E3 ubiquitin-protein ligase HUWE1 OS=Homo sapiens OX=9606 GN=HUWE1 PE=1 SV=3	HUWE1	0	0	0	18234	15934.2	24388.4	0.690236	1.27707
P08047	Transcription factor Sp1 OS=Homo sapiens OX=9606 GN=SP1 PE=1 SV=3	SP1	15882.7	16617.5	28225	31452.9	28060.3	40451.7	0.753596	1.27545
Q00013	55 kDa erythrocyte membrane protein OS=Homo sapiens OX=9606 GN=MPP1 PE=1 SV=2	MPP1	14633.7	10764	33063.6	34348.5	32658.1	37659.9	1.00665	1.27537
O95573	Fatty acid CoA ligase Acsl3 OS=Homo sapiens OX=9606 GN=ACSL3 PE=1 SV=3	ACSL3	10463.3	13237	23711.9	26135.6	25373.1	26676	0.809777	1.27537
Q8WX93	Palladin OS=Homo sapiens OX=9606 GN=PALLD PE=1 SV=3	PALLD	8715.37	0	11232.9	15933.4	15050.6	16521.2	0.677379	1.27537
Q8NBK3	Formylglycine-generating enzyme OS=Homo sapiens OX=9606 GN=SUMF1 PE=1 SV=3	SUMF1	0	12058.6	26993	0	5749.62	0	-1.64979	1.27537
Q9Y6K9	NF-kappa-B essential modulator OS=Homo sapiens OX=9606 GN=IKBKG PE=1 SV=2	IKBKG	0	0	0	19441.6	16352.8	18874.6	0.610292	1.27497
Q96K76	Ubiquitin carboxyl-terminal hydrolase 47 OS=Homo sapiens OX=9606 GN=USP47 PE=1 SV=3	USP47	0	0	0	21738.5	15134.1	20661.4	0.670251	1.27129
Q8N1G2	Cap-specific mRNA (nucleoside-2'-O-)-methyltransferase 1 OS=Homo sapiens OX=9606 GN=CMTR1 PE=1 SV=1	CMTR1	0	0	11180.1	18561.3	22423.3	24670.4	0.959089	1.26983
Q8NBS9	Thioredoxin domain-containing protein 5 OS=Homo sapiens OX=9606 GN=TXNDC5 PE=1 SV=2	TXNDC5	7751.21	8827.43	18642.9	19818.5	18068.1	22209.2	0.880088	1.26983
Q6P6C2	RNA demethylase ALKBH5 OS=Homo sapiens OX=9606 GN=ALKBH5 PE=1 SV=2	ALKBH5	0	0	0	17271.2	16555	24156.2	0.677928	1.26918
O14980	Exportin-1 OS=Homo sapiens OX=9606 GN=XPO1 PE=1 SV=1	XPO1	8030.82	9071.67	21277.1	21798.9	20364	24952.3	0.945697	1.26542
Q9GZP4	PITH domain-containing protein 1 OS=Homo sapiens OX=9606 GN=PITHD1 PE=1 SV=1	PITHD1	14060.2	10138.1	23262.2	23708	24028.9	35117.3	0.864311	1.2646
Q9NWS0	PIH1 domain-containing protein 1 OS=Homo sapiens OX=9606 GN=PIH1D1 PE=1 SV=1	PIH1D1	0	0	0	0	25155	38081.8	0.919038	1.26164
P40939	Trifunctional enzyme subunit alpha, mitochondrial OS=Homo sapiens OX=9606 GN=HADHA PE=1 SV=2	HADHA	14606.7	12105.4	27006.2	29039.1	26747.6	33667.3	0.81773	1.26141
P55060	Exportin-2 OS=Homo sapiens OX=9606 GN=CSE1L PE=1 SV=3	CSE1L	0	0	13836.3	23861.3	25931.6	27949.7	0.902284	1.26111
Q07864	DNA polymerase epsilon catalytic subunit A OS=Homo sapiens OX=9606 GN=POLE PE=1 SV=5	POLE	0	0	0	16911.8	16747.1	23926.6	0.668769	1.25548
Q9UNX4	WD repeat-containing protein 3 OS=Homo sapiens OX=9606 GN=WDR3 PE=1 SV=1	WDR3	0	0	0	19274.5	15973	19486.7	0.61019	1.2549
Q9NX24	H/ACA ribonucleoprotein complex subunit 2 OS=Homo sapiens OX=9606 GN=NHP2 PE=1 SV=1	NHP2	0	0	0	22537.6	14340.7	33212.5	0.889974	1.25226
Q9BVC6	Voltage-gated monoatomic cation channel TMEM109 OS=Homo sapiens OX=9606 GN=TMEM109 PE=1 SV=1	TMEM109	19091.3	13210.5	33245	41970.3	33106.6	36348.6	0.863549	1.25121
Q16539	Mitogen-activated protein kinase 14 OS=Homo sapiens OX=9606 GN=MAPK14 PE=1 SV=3	MAPK14	0	0	0	19445.9	15094.6	26559.9	0.736166	1.25019
O75556	Mammaglobin-B OS=Homo sapiens OX=9606 GN=SCGB2A1 PE=1 SV=1	SCGB2A1	0	0	0	24896.5	37900	0	0.911771	1.24763
Q14534	Squalene monooxygenase OS=Homo sapiens OX=9606 GN=SQLE PE=1 SV=3	SQLE	14779.5	16324.6	20859.2	8699.75	0	0	-0.978067	1.24744
P26641	Elongation factor 1-gamma OS=Homo sapiens OX=9606 GN=EEF1G PE=1 SV=3	EEF1G	21089.7	23617.6	46879.7	50863.2	50268.6	48885	0.806771	1.24688
O00178	GTP-binding protein 1 OS=Homo sapiens OX=9606 GN=GTPBP1 PE=1 SV=3	GTPBP1	0	0	0	18078.6	15895.1	29173.6	0.771095	1.24499
Q14137	Ribosome biogenesis protein BOP1 OS=Homo sapiens OX=9606 GN=BOP1 PE=1 SV=2	BOP1	0	0	10226.8	21343.6	16494	24664.6	1.00704	1.24415
Q99961	Endophilin-A2 OS=Homo sapiens OX=9606 GN=SH3GL1 PE=1 SV=1	SH3GL1	24944.9	19406.7	30350.3	42695	42142.5	31427.5	0.648121	1.23644
P62906	Large ribosomal subunit protein uL1 OS=Homo sapiens OX=9606 GN=RPL10A PE=1 SV=2	RPL10A	18042.2	0	24780.9	40107.5	30852	33772.5	0.714728	1.23626
Q3KQU3	MAP7 domain-containing protein 1 OS=Homo sapiens OX=9606 GN=MAP7D1 PE=1 SV=1	MAP7D1	0	0	0	16325.9	17080.3	25124	0.684769	1.23076
Q969F1	General transcription factor 3C polypeptide 6 OS=Homo sapiens OX=9606 GN=GTF3C6 PE=1 SV=1	GTF3C6	0	0	0	0	29698.2	87815.9	1.40068	1.22979
Q9UJX5	Anaphase-promoting complex subunit 4 OS=Homo sapiens OX=9606 GN=ANAPC4 PE=1 SV=2	ANAPC4	0	0	0	19590.3	15063.7	22114.5	0.650652	1.22823
Q9UKI8	Serine/threonine-protein kinase tousled-like 1 OS=Homo sapiens OX=9606 GN=TLK1 PE=1 SV=2	TLK1	0	0	6472.38	12230.3	0	16155.6	1.11888	1.22493
P55036	26S proteasome non-ATPase regulatory subunit 4 OS=Homo sapiens OX=9606 GN=PSMD4 PE=1 SV=1	PSMD4	0	0	0	16901.7	16878.7	20276.2	0.592636	1.21914
O60942	mRNA-capping enzyme OS=Homo sapiens OX=9606 GN=RNGTT PE=1 SV=1	RNGTT	0	0	17218.9	42378.7	29900.4	30725.6	0.976988	1.21719
P49903	Selenide, water dikinase 1 OS=Homo sapiens OX=9606 GN=SEPHS1 PE=1 SV=2	SEPHS1	0	0	14065.4	30194.5	26423.4	23216	0.911588	1.21657
Q5JVF3	PCI domain-containing protein 2 OS=Homo sapiens OX=9606 GN=PCID2 PE=1 SV=2	PCID2	0	27233.3	19107.5	38452.9	32281.6	43482.6	0.728325	1.21657
Q13492	Phosphatidylinositol-binding clathrin assembly protein OS=Homo sapiens OX=9606 GN=PICALM PE=1 SV=2	PICALM	20578.3	25764.5	37699.7	18547.2	17540.8	6016.97	-1.11735	1.21508
Q9NQZ5	StAR-related lipid transfer protein 7, mitochondrial OS=Homo sapiens OX=9606 GN=STARD7 PE=1 SV=2	STARD7	11012.2	14545.7	26850.2	31807.5	26592.3	28311.3	0.825709	1.21426
Q9P2J5	Leucine--tRNA ligase, cytoplasmic OS=Homo sapiens OX=9606 GN=LARS1 PE=1 SV=2	LARS1	0	0	18101.6	36371.6	28923.4	41393.4	0.9587	1.21393
P11171	Protein 4.1 OS=Homo sapiens OX=9606 GN=EPB41 PE=1 SV=4	EPB41	0	0	10912.4	21146.8	17754.5	22762.4	0.90579	1.21393
P54886	Delta-1-pyrroline-5-carboxylate synthase OS=Homo sapiens OX=9606 GN=ALDH18A1 PE=1 SV=2	ALDH18A1	12999.7	15174.7	23044	26648.1	24287.8	27451.5	0.655537	1.21349
Q9H3K6	BolA-like protein 2 OS=Homo sapiens OX=9606 GN=BOLA2 PE=1 SV=1	BOLA2	105400	119212	235946	247516	252644	244736	0.789331	1.21178
Q2TAY7	WD40 repeat-containing protein SMU1 OS=Homo sapiens OX=9606 GN=SMU1 PE=1 SV=2	SMU1	0	0	21374.8	47251.7	35241.9	39764.8	0.920473	1.21085
Q86X55	Histone-arginine methyltransferase CARM1 OS=Homo sapiens OX=9606 GN=CARM1 PE=1 SV=3	CARM1	17396.9	16819.6	37976.4	44969.4	36606.1	38071.7	0.831889	1.21085
Q14195	Dihydropyrimidinase-related protein 3 OS=Homo sapiens OX=9606 GN=DPYSL3 PE=1 SV=1	DPYSL3	8134.05	10555.6	19600.9	20864.1	19072.9	23251.1	0.819625	1.21085
P42704	Leucine-rich PPR motif-containing protein, mitochondrial OS=Homo sapiens OX=9606 GN=LRPPRC PE=1 SV=3	LRPPRC	15740.3	7522.31	13323.4	18589.1	17321.6	25406.3	0.791511	1.21085
P29144	Tripeptidyl-peptidase 2 OS=Homo sapiens OX=9606 GN=TPP2 PE=1 SV=4	TPP2	0	0	0	19060.6	18184.5	16230.5	0.579255	1.20755
Q9NPJ6	Mediator of RNA polymerase II transcription subunit 4 OS=Homo sapiens OX=9606 GN=MED4 PE=1 SV=1	MED4	0	0	0	27158	25844	0	0.769458	1.20721
A8MT69	Centromere protein X OS=Homo sapiens OX=9606 GN=CENPX PE=1 SV=1	CENPX	0	0	0	24204	0	35224.2	0.862994	1.20583
Q8N9F7	Lysophospholipase D GDPD1 OS=Homo sapiens OX=9606 GN=GDPD1 PE=1 SV=2	GDPD1	0	0	11402.5	39766.4	28725.9	18194.8	1.26979	1.20548
Q9UM13	Anaphase-promoting complex subunit 10 OS=Homo sapiens OX=9606 GN=ANAPC10 PE=1 SV=1	ANAPC10	18079.2	13913.3	12165.9	30739.1	17764.9	23371.1	0.686735	1.20548
Q9BZJ0	Crooked neck-like protein 1 OS=Homo sapiens OX=9606 GN=CRNKL1 PE=1 SV=4	CRNKL1	3.24179e+06	3.33239e+06	3.59937e+06	2.40684e+06	2.6633e+06	1.95218e+06	-0.545217	1.20548
P30876	DNA-directed RNA polymerase II subunit RPB2 OS=Homo sapiens OX=9606 GN=POLR2B PE=1 SV=1	POLR2B	0	0	10972.5	19160.7	19112	26866.4	0.965586	1.20324
Q9UL25	Ras-related protein Rab-21 OS=Homo sapiens OX=9606 GN=RAB21 PE=1 SV=3	RAB21	58017.2	23602.3	22335	74158.8	59584.6	49260.3	0.943755	1.20307
O75439	Mitochondrial-processing peptidase subunit beta OS=Homo sapiens OX=9606 GN=PMPCB PE=1 SV=2	PMPCB	38268	46328.4	64233.2	32701.5	33859.8	27751.4	-0.629955	1.20016
P56962	Syntaxin-17 OS=Homo sapiens OX=9606 GN=STX17 PE=1 SV=2	STX17	0	0	0	24288.1	0	31488.9	0.810752	1.19941
Q9H967	WD repeat-containing protein 76 OS=Homo sapiens OX=9606 GN=WDR76 PE=1 SV=2	WDR76	0	0	0	19093.2	15255.3	20692.8	0.612416	1.19941
O15270	Serine palmitoyltransferase 2 OS=Homo sapiens OX=9606 GN=SPTLC2 PE=1 SV=1	SPTLC2	0	0	11782.3	20327.5	21019.5	22165.8	0.844542	1.19721
P63272	Transcription elongation factor SPT4 OS=Homo sapiens OX=9606 GN=SUPT4H1 PE=1 SV=1	SUPT4H1	0	0	0	14906.8	19272.9	30599.1	0.793929	1.19692
P26368	Splicing factor U2AF 65 kDa subunit OS=Homo sapiens OX=9606 GN=U2AF2 PE=1 SV=4	U2AF2	6923.81	8166.1	31567.2	33683	26766.3	27972.4	1.27355	1.196
O43837	Isocitrate dehydrogenase [NAD] subunit beta, mitochondrial OS=Homo sapiens OX=9606 GN=IDH3B PE=1 SV=2	IDH3B	36220.9	25996.8	57255.9	67695.4	63344.2	59007.3	0.743526	1.19356
Q5T3I0	G patch domain-containing protein 4 OS=Homo sapiens OX=9606 GN=GPATCH4 PE=1 SV=2	GPATCH4	0	0	12522.5	23368.7	20272.4	27280.2	0.906128	1.19124
P21266	Glutathione S-transferase Mu 3 OS=Homo sapiens OX=9606 GN=GSTM3 PE=1 SV=3	GSTM3	17671.3	23456.9	10398.2	30079.9	30086.8	23890	0.775529	1.19124
P22314	Ubiquitin-like modifier-activating enzyme 1 OS=Homo sapiens OX=9606 GN=UBA1 PE=1 SV=3	UBA1	24552.8	17538.7	31326.1	39704.6	36613.7	35058.8	0.639223	1.19124
O75381	Peroxisomal membrane protein PEX14 OS=Homo sapiens OX=9606 GN=PEX14 PE=1 SV=1	PEX14	7971.94	0	0	19765.9	16602.2	12431.3	1.00312	1.19088
Q71F23	Centromere protein U OS=Homo sapiens OX=9606 GN=CENPU PE=1 SV=1	CENPU	0	0	0	18024.2	15327.7	23147.4	0.640895	1.18537
P02765	Alpha-2-HS-glycoprotein OS=Homo sapiens OX=9606 GN=AHSG PE=1 SV=2	AHSG	9302.69	0	8912.96	30378.7	15966.7	12187.4	0.989656	1.1843
P50750	Cyclin-dependent kinase 9 OS=Homo sapiens OX=9606 GN=CDK9 PE=1 SV=3	CDK9	0	0	0	17488	15642.7	22843.5	0.629795	1.18286
O15084	Serine/threonine-protein phosphatase 6 regulatory ankyrin repeat subunit A OS=Homo sapiens OX=9606 GN=ANKRD28 PE=1 SV=5	ANKRD28	0	0	0	16991.3	15969.9	22733.1	0.623566	1.17809
Q92598	Heat shock protein 105 kDa OS=Homo sapiens OX=9606 GN=HSPH1 PE=1 SV=1	HSPH1	5092.24	71623.9	6882.66	54007.4	51155	66204.2	2.06237	1.17703
P41091	Eukaryotic translation initiation factor 2 subunit 3 OS=Homo sapiens OX=9606 GN=EIF2S3 PE=1 SV=3	EIF2S3	9573.18	12722	22855.7	24285.3	22247.4	26484.9	0.787316	1.17581
Q9BQ67	Glutamate-rich WD repeat-containing protein 1 OS=Homo sapiens OX=9606 GN=GRWD1 PE=1 SV=1	GRWD1	19759.1	6124.84	0	23808.4	21639.2	30065.4	1.18011	1.17515
Q71SY5	Mediator of RNA polymerase II transcription subunit 25 OS=Homo sapiens OX=9606 GN=MED25 PE=1 SV=2	MED25	0	0	8052.86	0	14883.9	18371.8	1.03805	1.17477
P61158	Actin-related protein 3 OS=Homo sapiens OX=9606 GN=ACTR3 PE=1 SV=3	ACTR3	10037.6	14315.5	24788.6	28484.3	27286.7	24111.1	0.798464	1.1745
P22695	Cytochrome b-c1 complex subunit 2, mitochondrial OS=Homo sapiens OX=9606 GN=UQCRC2 PE=1 SV=3	UQCRC2	0	14162.4	40771.8	47472.7	50341.7	53436.6	1.06741	1.1743
Q9BT17	Mitochondrial ribosome-associated GTPase 1 OS=Homo sapiens OX=9606 GN=MTG1 PE=1 SV=2	MTG1	10832.9	21344.6	31733.8	40326.5	30593.3	39721.9	0.913188	1.17394
Q14166	Tubulin--tyrosine ligase-like protein 12 OS=Homo sapiens OX=9606 GN=TTLL12 PE=1 SV=2	TTLL12	11095.9	0	9673.16	19632.2	19109.3	12994.3	0.710743	1.17372
P41250	Glycine--tRNA ligase OS=Homo sapiens OX=9606 GN=GARS1 PE=1 SV=3	GARS1	0	0	9886.36	23002.8	15110.6	28623.6	1.12135	1.1737
P47914	Large ribosomal subunit protein eL29 OS=Homo sapiens OX=9606 GN=RPL29 PE=1 SV=2	RPL29	27246.4	21616.6	37815.3	44023.2	36909.9	101320	0.961978	1.17215
P08779	Keratin, type I cytoskeletal 16 OS=Homo sapiens OX=9606 GN=KRT16 PE=1 SV=4	KRT16	43886.1	27968.7	57909.6	22272.1	33701.8	12875.3	-0.959571	1.17188
Q9UBL3	Set1/Ash2 histone methyltransferase complex subunit ASH2 OS=Homo sapiens OX=9606 GN=ASH2L PE=1 SV=1	ASH2L	0	0	8916.47	16282.8	14455	17892.5	0.856881	1.17184
Q13428	Treacle protein OS=Homo sapiens OX=9606 GN=TCOF1 PE=1 SV=3	TCOF1	11161.3	0	16321.3	26286.5	18673.6	22504.1	0.722539	1.17022
P52948	Nuclear pore complex protein Nup98-Nup96 OS=Homo sapiens OX=9606 GN=NUP98 PE=1 SV=4	NUP98	0	0	17752.9	32892.9	29568.7	32158.2	0.827623	1.16873
Q6NZ67	Mitotic-spindle organizing protein 2B OS=Homo sapiens OX=9606 GN=MZT2B PE=1 SV=1	MZT2B	26157.4	28406.1	50000.1	57288.7	51416.3	52081.2	0.681962	1.16602
P60953	Cell division control protein 42 homolog OS=Homo sapiens OX=9606 GN=CDC42 PE=1 SV=2	CDC42	0	0	0	16554	16684.8	20043.4	0.571533	1.16328
P40426	Pre-B-cell leukemia transcription factor 3 OS=Homo sapiens OX=9606 GN=PBX3 PE=1 SV=1	PBX3	0	0	0	0	42986.3	23923.4	0.953157	1.16005
P35226	Polycomb complex protein BMI-1 OS=Homo sapiens OX=9606 GN=BMI1 PE=1 SV=2	BMI1	0	0	0	15748.9	17244.7	21475.4	0.596613	1.15994
P51511	Matrix metalloproteinase-15 OS=Homo sapiens OX=9606 GN=MMP15 PE=1 SV=1	MMP15	13097.3	14633	30208.9	33802.9	28889	30378.6	0.78575	1.15962
Q96SZ6	Mitochondrial tRNA methylthiotransferase CDK5RAP1 OS=Homo sapiens OX=9606 GN=CDK5RAP1 PE=1 SV=2	CDK5RAP1	0	0	0	18725.7	14762.8	22992.3	0.637964	1.15512
P22528	Cornifin-B OS=Homo sapiens OX=9606 GN=SPRR1B PE=1 SV=2	SPRR1B	0	0	52925.2	0	0	0	-0.717513	1.15301
Q9NYG5	Anaphase-promoting complex subunit 11 OS=Homo sapiens OX=9606 GN=ANAPC11 PE=1 SV=1	ANAPC11	0	0	0	0	29084.4	23828.2	0.763361	1.14943
O43583	Density-regulated protein OS=Homo sapiens OX=9606 GN=DENR PE=1 SV=2	DENR	29350.2	36360.2	39952.9	58165.2	53500.1	43472.8	0.555261	1.14864
Q9NZL4	Hsp70-binding protein 1 OS=Homo sapiens OX=9606 GN=HSPBP1 PE=1 SV=2	HSPBP1	0	8993.26	21494.2	27242.6	21787.1	39353	1.03984	1.14676
Q9H7D7	WD repeat-containing protein 26 OS=Homo sapiens OX=9606 GN=WDR26 PE=1 SV=3	WDR26	0	0	0	26109.1	0	25046	0.735434	1.14619
P52952	Homeobox protein Nkx-2.5 OS=Homo sapiens OX=9606 GN=NKX2-5 PE=1 SV=1	NKX2-5	0	0	0	12582.4	29106	34402.6	0.966997	1.14565
P51570	Galactokinase OS=Homo sapiens OX=9606 GN=GALK1 PE=1 SV=1	GALK1	12186.3	8422.06	23421.2	25636.2	23089.4	23421.2	0.842636	1.14259
Q14692	Ribosome biogenesis protein BMS1 homolog OS=Homo sapiens OX=9606 GN=BMS1 PE=1 SV=1	BMS1	0	0	0	20813.6	14747.1	19131.4	0.599883	1.13881
P40763	Signal transducer and activator of transcription 3 OS=Homo sapiens OX=9606 GN=STAT3 PE=1 SV=2	STAT3	5760.56	0	0	13779.5	8638.55	12055.5	0.96941	1.13643
Q9BRS2	Serine/threonine-protein kinase RIO1 OS=Homo sapiens OX=9606 GN=RIOK1 PE=1 SV=2	RIOK1	0	0	0	16706.2	15722.8	26320.7	0.678398	1.13487
O75390	Citrate synthase, mitochondrial OS=Homo sapiens OX=9606 GN=CS PE=1 SV=2	CS	10853.4	8310.46	21124.2	0	4186.6	8007.69	-1.09836	1.12977
O15164	Transcription intermediary factor 1-alpha OS=Homo sapiens OX=9606 GN=TRIM24 PE=1 SV=3	TRIM24	0	0	0	22813	13591.9	23074.8	0.694891	1.12907
P62195	26S proteasome regulatory subunit 8 OS=Homo sapiens OX=9606 GN=PSMC5 PE=1 SV=1	PSMC5	0	0	0	17734.7	16496.6	17544.7	0.535181	1.1236
Q99959	Plakophilin-2 OS=Homo sapiens OX=9606 GN=PKP2 PE=1 SV=2	PKP2	10075.1	4987.09	10797.8	15544.1	12686.1	12987.2	0.746305	1.12255
Q06210	Glutamine--fructose-6-phosphate aminotransferase [isomerizing] 1 OS=Homo sapiens OX=9606 GN=GFPT1 PE=1 SV=3	GFPT1	0	0	7577.01	15042.8	13629.2	11942.4	0.83092	1.11974
P51608	Methyl-CpG-binding protein 2 OS=Homo sapiens OX=9606 GN=MECP2 PE=1 SV=1	MECP2	0	0	0	18253.5	14665.2	28727.3	0.729584	1.11958
Q7L0Y3	tRNA methyltransferase 10 homolog C OS=Homo sapiens OX=9606 GN=TRMT10C PE=1 SV=2	TRMT10C	16294	14637.4	26553.9	28378.4	26667.9	31069.4	0.63082	1.116
O43482	Protein Mis18-beta OS=Homo sapiens OX=9606 GN=OIP5 PE=1 SV=2	OIP5	0	0	0	16325.9	16107.9	21177.2	0.574399	1.11503
Q3MHD2	Protein LSM12 OS=Homo sapiens OX=9606 GN=LSM12 PE=1 SV=2	LSM12	30812.8	22709.8	40978.6	52428.3	41837.2	47508.2	0.62053	1.11421
O75348	V-type proton ATPase subunit G 1 OS=Homo sapiens OX=9606 GN=ATP6V1G1 PE=1 SV=3	ATP6V1G1	0	11280.4	21409.5	26750.9	25311.8	26946.8	0.760466	1.11067
O95071	E3 ubiquitin-protein ligase UBR5 OS=Homo sapiens OX=9606 GN=UBR5 PE=1 SV=2	UBR5	0	0	0	17328.9	15086.9	23201.8	0.615491	1.11014
Q14966	Zinc finger protein 638 OS=Homo sapiens OX=9606 GN=ZNF638 PE=1 SV=2	ZNF638	19567.5	17039.4	19156.9	28142.9	22273.8	29220.4	0.506633	1.10877
P06730	Eukaryotic translation initiation factor 4E OS=Homo sapiens OX=9606 GN=EIF4E PE=1 SV=2	EIF4E	20475.9	15837.1	27143.6	34244.3	25673.6	37348	0.633109	1.10847
P41223	Protein BUD31 homolog OS=Homo sapiens OX=9606 GN=BUD31 PE=1 SV=2	BUD31	0	0	0	30118.2	0	22917.6	0.76142	1.10746
O60216	Double-strand-break repair protein rad21 homolog OS=Homo sapiens OX=9606 GN=RAD21 PE=1 SV=2	RAD21	0	0	12842.9	21834.7	20676.7	27109.1	0.843501	1.10701
P08574	Cytochrome c1, heme protein, mitochondrial OS=Homo sapiens OX=9606 GN=CYC1 PE=1 SV=3	CYC1	0	0	0	21460.4	17126	15347.6	0.580543	1.10655
Q53S33	BolA-like protein 3 OS=Homo sapiens OX=9606 GN=BOLA3 PE=1 SV=1	BOLA3	0	9692.59	25529.6	33685.6	33012.9	26557	0.974522	1.1062
P15170	Eukaryotic peptide chain release factor GTP-binding subunit ERF3A OS=Homo sapiens OX=9606 GN=GSPT1 PE=1 SV=1	GSPT1	0	0	0	26702.4	23736.2	0	0.72041	1.10465
P61077	Ubiquitin-conjugating enzyme E2 D3 OS=Homo sapiens OX=9606 GN=UBE2D3 PE=1 SV=1	UBE2D3	5697.29	29336.3	56869.8	60871.9	72037.5	62568.5	1.61709	1.10326
P47985	Cytochrome b-c1 complex subunit Rieske, mitochondrial OS=Homo sapiens OX=9606 GN=UQCRFS1 PE=1 SV=2	UQCRFS1	26342	0	29584.5	21562.9	18305.3	13594.8	-0.673148	1.10034
O43542	DNA repair protein XRCC3 OS=Homo sapiens OX=9606 GN=XRCC3 PE=1 SV=1	XRCC3	0	0	0	54782.3	13463.4	24391.4	1.13829	1.09787
Q13243	Serine/arginine-rich splicing factor 5 OS=Homo sapiens OX=9606 GN=SRSF5 PE=1 SV=1	SRSF5	0	0	0	14920.2	17237.4	26240.1	0.666777	1.09017
P24752	Acetyl-CoA acetyltransferase, mitochondrial OS=Homo sapiens OX=9606 GN=ACAT1 PE=1 SV=1	ACAT1	33525.6	32917.6	49714.8	27288.2	28482.1	20957.3	-0.584004	1.08951
P55201	Peregrin OS=Homo sapiens OX=9606 GN=BRPF1 PE=1 SV=2	BRPF1	0	0	0	16152.2	15840.5	22236.1	0.58467	1.08772
Q9BTC0	Death-inducer obliterator 1 OS=Homo sapiens OX=9606 GN=DIDO1 PE=1 SV=5	DIDO1	7255.75	16845.8	12387.9	19237.4	17043.7	20673	0.720795	1.08321
Q8NB91	Fanconi anemia group B protein OS=Homo sapiens OX=9606 GN=FANCB PE=1 SV=1	FANCB	0	0	0	15662.7	16260.5	22402.6	0.586041	1.08112
Q96J01	THO complex subunit 3 OS=Homo sapiens OX=9606 GN=THOC3 PE=1 SV=1	THOC3	12390.9	0	17289.4	20051.2	24203.4	23696.1	0.624936	1.07705
Q14141	Septin-6 OS=Homo sapiens OX=9606 GN=SEPTIN6 PE=1 SV=4	SEPTIN6	0	0	0	33618.9	22244	0	0.799953	1.07587
P61081	NEDD8-conjugating enzyme Ubc12 OS=Homo sapiens OX=9606 GN=UBE2M PE=1 SV=1	UBE2M	6795.67	12714	24961.6	25611.5	28735.9	21631.2	0.961316	1.07208
P59998	Actin-related protein 2/3 complex subunit 4 OS=Homo sapiens OX=9606 GN=ARPC4 PE=1 SV=3	ARPC4	10602.1	11393.2	17918.3	19648.6	20903.4	17741.1	0.583769	1.06864
O75694	Nuclear pore complex protein Nup155 OS=Homo sapiens OX=9606 GN=NUP155 PE=1 SV=1	NUP155	26463.9	25804.9	49337.8	53761.6	47742.4	50712.4	0.649941	1.06826
Q14152	Eukaryotic translation initiation factor 3 subunit A OS=Homo sapiens OX=9606 GN=EIF3A PE=1 SV=1	EIF3A	0	0	0	18543.7	15665.9	17246	0.523522	1.06553
Q9NZB2	Constitutive coactivator of PPAR-gamma-like protein 1 OS=Homo sapiens OX=9606 GN=FAM120A PE=1 SV=2	FAM120A	0	0	0	28011.4	22535.5	0	0.718462	1.06195
P60228	Eukaryotic translation initiation factor 3 subunit E OS=Homo sapiens OX=9606 GN=EIF3E PE=1 SV=1	EIF3E	0	0	0	18294.7	14296.7	22251.5	0.595588	1.06195
Q9H9A7	RecQ-mediated genome instability protein 1 OS=Homo sapiens OX=9606 GN=RMI1 PE=1 SV=3	RMI1	0	0	0	16917	17169.3	16732.9	0.508915	1.06195
O00311	Cell division cycle 7-related protein kinase OS=Homo sapiens OX=9606 GN=CDC7 PE=1 SV=1	CDC7	0	0	0	14632.6	17783.5	21198.9	0.569821	1.05997
Q9NUQ9	CYFIP-related Rac1 interactor B OS=Homo sapiens OX=9606 GN=CYRIB PE=1 SV=1	CYRIB	45061.2	53399.2	7899.54	109308	131881	39327.3	1.63282	1.05832
Q9UJA3	DNA helicase MCM8 OS=Homo sapiens OX=9606 GN=MCM8 PE=1 SV=2	MCM8	0	0	0	18761.9	13895.2	24959.9	0.649253	1.05479
Q9GZL7	Ribosome biogenesis protein WDR12 OS=Homo sapiens OX=9606 GN=WDR12 PE=1 SV=2	WDR12	0	0	0	15166.4	16785.8	21188	0.55904	1.05479
O15372	Eukaryotic translation initiation factor 3 subunit H OS=Homo sapiens OX=9606 GN=EIF3H PE=1 SV=1	EIF3H	0	0	0	15549.6	18118.2	17570.2	0.517736	1.05456
Q13404	Ubiquitin-conjugating enzyme E2 variant 1 OS=Homo sapiens OX=9606 GN=UBE2V1 PE=1 SV=2	UBE2V1	0	0	0	22787.2	26590.6	0	0.69877	1.05376
Q05D32	CTD small phosphatase-like protein 2 OS=Homo sapiens OX=9606 GN=CTDSPL2 PE=1 SV=2	CTDSPL2	0	0	14665.5	23495.8	24561.2	26621.7	0.761366	1.05341
Q6P158	Putative ATP-dependent RNA helicase DHX57 OS=Homo sapiens OX=9606 GN=DHX57 PE=1 SV=2	DHX57	0	0	0	16835.3	14858	24746.8	0.625243	1.05286
Q9NV56	MRG/MORF4L-binding protein OS=Homo sapiens OX=9606 GN=MRGBP PE=1 SV=1	MRGBP	0	0	0	21201	16323.3	15436.7	0.554394	1.04683
Q6DKI1	Ribosomal protein uL30-like OS=Homo sapiens OX=9606 GN=RPL7L1 PE=1 SV=2	RPL7L1	0	0	0	21408.2	13583.3	20712.1	0.612075	1.04542
Q9Y232	Chromodomain Y-like protein OS=Homo sapiens OX=9606 GN=CDYL PE=1 SV=2	CDYL	0	0	0	18191.5	14660.8	19533.4	0.542307	1.04461
Q6P2E9	Enhancer of mRNA-decapping protein 4 OS=Homo sapiens OX=9606 GN=EDC4 PE=1 SV=1	EDC4	0	0	14570.1	25691.1	22014.9	28008.6	0.785528	1.03952
Q9Y606	Pseudouridylate synthase 1 homolog OS=Homo sapiens OX=9606 GN=PUS1 PE=1 SV=3	PUS1	0	0	11186.6	32537.1	16717	21772.9	1.02688	1.03812
Q15233	Non-POU domain-containing octamer-binding protein OS=Homo sapiens OX=9606 GN=NONO PE=1 SV=4	NONO	24000.4	25806.5	47121.3	56643.2	47538.4	42602	0.658248	1.0359
P26599	Polypyrimidine tract-binding protein 1 OS=Homo sapiens OX=9606 GN=PTBP1 PE=1 SV=2	PTBP1	37619.7	60806.4	76764.4	97222.7	92131.1	75582.4	0.648961	1.0359
P53992	Protein transport protein Sec24C OS=Homo sapiens OX=9606 GN=SEC24C PE=1 SV=3	SEC24C	18518.1	18523.2	30112	34557.8	30389.8	31732.5	0.563316	1.0359
Q86XI2	Condensin-2 complex subunit G2 OS=Homo sapiens OX=9606 GN=NCAPG2 PE=1 SV=1	NCAPG2	0	0	0	21709.5	13230.3	22169.5	0.638833	1.03425
O94905	Erlin-2 OS=Homo sapiens OX=9606 GN=ERLIN2 PE=1 SV=1	ERLIN2	0	0	10931	27300	18137.4	0	1.02551	1.03395
P49848	Transcription initiation factor TFIID subunit 6 OS=Homo sapiens OX=9606 GN=TAF6 PE=1 SV=1	TAF6	0	7498.62	14439.9	21911.2	14653.9	17917	0.784046	1.03349
Q9NVI7	ATPase family AAA domain-containing protein 3A OS=Homo sapiens OX=9606 GN=ATAD3A PE=1 SV=2	ATAD3A	0	0	16749.5	37453.5	26592.5	27068.6	0.840125	1.03123
O75369	Filamin-B OS=Homo sapiens OX=9606 GN=FLNB PE=1 SV=2	FLNB	12485.8	9658.67	14450.3	17121.5	16504.6	17518	0.502077	1.03051
Q5SW79	Centrosomal protein of 170 kDa OS=Homo sapiens OX=9606 GN=CEP170 PE=1 SV=1	CEP170	0	0	0	22882.9	0	25307.4	0.676999	1.02906
Q6PCB5	Lysine-specific demethylase RSBN1L OS=Homo sapiens OX=9606 GN=RSBN1L PE=1 SV=2	RSBN1L	0	0	0	20083.7	15271.7	16609.5	0.531548	1.02906
Q8WUB8	PHD finger protein 10 OS=Homo sapiens OX=9606 GN=PHF10 PE=1 SV=3	PHF10	0	0	0	17255.3	16287.9	16877.6	0.497233	1.02884
P62937	Peptidyl-prolyl cis-trans isomerase A OS=Homo sapiens OX=9606 GN=PPIA PE=1 SV=2	PPIA	108277	75883.5	135055	191509	171722	124218	0.626746	1.028
Q6UXN9	WD repeat-containing protein 82 OS=Homo sapiens OX=9606 GN=WDR82 PE=1 SV=1	WDR82	0	0	8145.72	14259.1	0	15992.4	0.89052	1.02705
O96013	Serine/threonine-protein kinase PAK 4 OS=Homo sapiens OX=9606 GN=PAK4 PE=1 SV=1	PAK4	0	0	0	27182.8	0	22129	0.695267	1.0265
Q15054	DNA polymerase delta subunit 3 OS=Homo sapiens OX=9606 GN=POLD3 PE=1 SV=2	POLD3	0	0	0	20030.5	13228.2	26863.7	0.692408	1.0265
P40616	ADP-ribosylation factor-like protein 1 OS=Homo sapiens OX=9606 GN=ARL1 PE=1 SV=1	ARL1	0	0	0	20978.7	17589.6	14463	0.553921	1.02285
Q9BYE7	Polycomb group RING finger protein 6 OS=Homo sapiens OX=9606 GN=PCGF6 PE=1 SV=2	PCGF6	0	0	0	14039.8	17902.7	23155.6	0.595604	1.01682
O75600	2-amino-3-ketobutyrate coenzyme A ligase, mitochondrial OS=Homo sapiens OX=9606 GN=GCAT PE=1 SV=1	GCAT	9331.04	7317.39	16686.2	18781.2	16020.4	15497	0.677674	1.0021
Q13206	Probable ATP-dependent RNA helicase DDX10 OS=Homo sapiens OX=9606 GN=DDX10 PE=1 SV=2	DDX10	0	0	0	22104.5	0	25509.3	0.664177	0.994212
Q9Y388	RNA-binding motif protein, X-linked 2 OS=Homo sapiens OX=9606 GN=RBMX2 PE=1 SV=2	RBMX2	0	0	0	25170	22188	0	0.65955	0.991196
Q8N684	Cleavage and polyadenylation specificity factor subunit 7 OS=Homo sapiens OX=9606 GN=CPSF7 PE=1 SV=1	CPSF7	0	0	0	16139.8	14791.6	27747	0.657828	0.988352
Q5TAQ9	DDB1- and CUL4-associated factor 8 OS=Homo sapiens OX=9606 GN=DCAF8 PE=1 SV=1	DCAF8	0	0	0	16696.1	14362	26075.8	0.630076	0.987357
Q8WV74	Mitochondrial coenzyme A diphosphatase NUDT8 OS=Homo sapiens OX=9606 GN=NUDT8 PE=1 SV=2	NUDT8	0	13668.1	23389.1	0	8490.43	0	-1.07442	0.986985
Q16540	Large ribosomal subunit protein uL23m OS=Homo sapiens OX=9606 GN=MRPL23 PE=1 SV=1	MRPL23	0	0	0	25578.1	21911.9	0	0.661263	0.986553
Q15517	Corneodesmosin OS=Homo sapiens OX=9606 GN=CDSN PE=1 SV=4	CDSN	0	0	59798.3	35099.9	33713.7	15323.6	-1.18659	0.986108
Q53HL2	Borealin OS=Homo sapiens OX=9606 GN=CDCA8 PE=1 SV=2	CDCA8	0	0	0	23108.8	0	23478.8	0.645657	0.984641
Q8NB78	Lysine-specific histone demethylase 2 OS=Homo sapiens OX=9606 GN=KDM1B PE=1 SV=3	KDM1B	0	0	0	17472.6	14732.8	18663.2	0.503356	0.982731
O95696	Bromodomain-containing protein 1 OS=Homo sapiens OX=9606 GN=BRD1 PE=1 SV=1	BRD1	0	0	0	19684.3	15335.8	16050.5	0.507441	0.981172
Q9HCC0	Methylcrotonoyl-CoA carboxylase beta chain, mitochondrial OS=Homo sapiens OX=9606 GN=MCCC2 PE=1 SV=1	MCCC2	19146.9	14256.9	27993.4	29038.1	27535.1	32554.1	0.589401	0.980297
Q96GQ7	Probable ATP-dependent RNA helicase DDX27 OS=Homo sapiens OX=9606 GN=DDX27 PE=1 SV=2	DDX27	0	0	0	16563.2	16228.8	16904.5	0.476568	0.979213
P23919	Thymidylate kinase OS=Homo sapiens OX=9606 GN=DTYMK PE=1 SV=4	DTYMK	26087.7	17289	27159.7	16822.2	18458	11676.2	-0.5855	0.973205
A5YKK6	CCR4-NOT transcription complex subunit 1 OS=Homo sapiens OX=9606 GN=CNOT1 PE=1 SV=2	CNOT1	0	0	0	0	22698.8	22698.8	0.620799	0.97194
P55735	Protein SEC13 homolog OS=Homo sapiens OX=9606 GN=SEC13 PE=1 SV=3	SEC13	0	7427.6	8159	13814.8	8730.8	16780.1	0.700332	0.970982
Q9Y2P8	RNA 3'-terminal phosphate cyclase-like protein OS=Homo sapiens OX=9606 GN=RCL1 PE=1 SV=3	RCL1	0	0	0	22078.7	0	24525.5	0.644702	0.970674
Q9Y383	Putative RNA-binding protein Luc7-like 2 OS=Homo sapiens OX=9606 GN=LUC7L2 PE=1 SV=2	LUC7L2	20969.4	15977.2	33911.9	35501.8	30225.1	39445.3	0.632468	0.970193
Q14573	Inositol 1,4,5-trisphosphate-gated calcium channel ITPR3 OS=Homo sapiens OX=9606 GN=ITPR3 PE=1 SV=2	ITPR3	0	0	0	0	0	43148.6	0.6193	0.969186
Q9NQ88	Fructose-2,6-bisphosphatase TIGAR OS=Homo sapiens OX=9606 GN=TIGAR PE=1 SV=1	TIGAR	0	0	9335.2	16310.3	13673.4	16763.8	0.733415	0.967612
Q09472	Histone acetyltransferase p300 OS=Homo sapiens OX=9606 GN=EP300 PE=1 SV=2	EP300	0	0	0	0	24552.1	21995.7	0.643412	0.967176
P48059	LIM and senescent cell antigen-like-containing domain protein 1 OS=Homo sapiens OX=9606 GN=LIMS1 PE=1 SV=4	LIMS1	0	0	0	19226.4	13158.8	23480	0.605434	0.96569
Q96RL1	BRCA1-A complex subunit RAP80 OS=Homo sapiens OX=9606 GN=UIMC1 PE=1 SV=2	UIMC1	0	0	0	17517.2	13754.4	24244.7	0.597362	0.965569
Q9UBC9	Small proline-rich protein 3 OS=Homo sapiens OX=9606 GN=SPRR3 PE=1 SV=2	SPRR3	0	0	0	42908.2	0	0	0.616613	0.964797
P08579	U2 small nuclear ribonucleoprotein B'' OS=Homo sapiens OX=9606 GN=SNRPB2 PE=1 SV=1	SNRPB2	0	0	0	14949.7	16163.7	20258.4	0.512382	0.964797
Q9UBB5	Methyl-CpG-binding domain protein 2 OS=Homo sapiens OX=9606 GN=MBD2 PE=1 SV=1	MBD2	0	0	0	22802.8	0	23227.8	0.634077	0.963864
Q8NFF5	FAD synthase OS=Homo sapiens OX=9606 GN=FLAD1 PE=1 SV=1	FLAD1	12200.2	9671.56	20841.3	20841.3	19424.7	22289.1	0.625165	0.963362
Q16875	6-phosphofructo-2-kinase/fructose-2,6-bisphosphatase 3 OS=Homo sapiens OX=9606 GN=PFKFB3 PE=1 SV=1	PFKFB3	0	0	17883.7	31525.6	26684.6	30233	0.717571	0.963275
P05166	Propionyl-CoA carboxylase beta chain, mitochondrial OS=Homo sapiens OX=9606 GN=PCCB PE=1 SV=3	PCCB	0	11639.7	0	0	28651.5	18477.5	0.983136	0.96237
Q10570	Cleavage and polyadenylation specificity factor subunit 1 OS=Homo sapiens OX=9606 GN=CPSF1 PE=1 SV=2	CPSF1	0	0	9897.52	16327.3	14759.7	18198	0.725771	0.961859
Q9GZS3	Superkiller complex protein 8 OS=Homo sapiens OX=9606 GN=SKIC8 PE=1 SV=1	SKIC8	0	0	0	17218.3	14273.1	20226.9	0.519755	0.961062
Q9Y285	Phenylalanine--tRNA ligase alpha subunit OS=Homo sapiens OX=9606 GN=FARSA PE=1 SV=3	FARSA	15754.6	16735.1	27962.7	29492.2	27241.7	29078.1	0.554645	0.960856
O14545	TRAF-type zinc finger domain-containing protein 1 OS=Homo sapiens OX=9606 GN=TRAFD1 PE=1 SV=1	TRAFD1	0	0	0	19136.8	13139.9	23493.9	0.60278	0.960315
O00186	Syntaxin-binding protein 3 OS=Homo sapiens OX=9606 GN=STXBP3 PE=1 SV=2	STXBP3	0	0	0	19814.9	18625.3	13776.5	0.530604	0.959492
Q9Y2L1	Exosome complex exonuclease RRP44 OS=Homo sapiens OX=9606 GN=DIS3 PE=1 SV=2	DIS3	11350.1	15250.8	22555.2	22535.6	23594.1	24304.6	0.575605	0.956221
Q6ZN55	Zinc finger protein 574 OS=Homo sapiens OX=9606 GN=ZNF574 PE=1 SV=2	ZNF574	0	0	0	15669.2	14900.8	30234.7	0.688426	0.955343
Q9NTW7	Zinc finger protein 64 OS=Homo sapiens OX=9606 GN=ZFP64 PE=1 SV=3	ZFP64	0	0	0	16151.5	14692.3	21327.3	0.528393	0.955343
O95429	BAG family molecular chaperone regulator 4 OS=Homo sapiens OX=9606 GN=BAG4 PE=1 SV=1	BAG4	0	0	0	15151.6	15984.8	19564.1	0.496712	0.953916
Q9H4A3	Serine/threonine-protein kinase WNK1 OS=Homo sapiens OX=9606 GN=WNK1 PE=1 SV=2	WNK1	0	0	0	23426	22340.1	0	0.628304	0.95169
Q96EP1	E3 ubiquitin-protein ligase CHFR OS=Homo sapiens OX=9606 GN=CHFR PE=1 SV=2	CHFR	0	0	0	15542.8	15080.8	21831.1	0.5337	0.95169
O95140	Mitofusin-2 OS=Homo sapiens OX=9606 GN=MFN2 PE=1 SV=3	MFN2	0	0	0	18427.1	17826.2	14360.9	0.494576	0.948803
O00268	Transcription initiation factor TFIID subunit 4 OS=Homo sapiens OX=9606 GN=TAF4 PE=1 SV=2	TAF4	7788.28	10548.8	12428.7	13891.4	12928	16473	0.511554	0.947774
P30405	Peptidyl-prolyl cis-trans isomerase F, mitochondrial OS=Homo sapiens OX=9606 GN=PPIF PE=1 SV=1	PPIF	15703.8	12497	20720.6	12218.9	10767	10747.6	-0.508007	0.946499
Q15459	Splicing factor 3A subunit 1 OS=Homo sapiens OX=9606 GN=SF3A1 PE=1 SV=1	SF3A1	0	3277.12	15759.9	18078.1	13509.4	20187	1.24383	0.944698
A0A0B4J1Y9	Immunoglobulin heavy variable 3-72 OS=Homo sapiens OX=9606 GN=IGHV3-72 PE=1 SV=1	IGHV3-72	87678.8	154804	241035	276684	239452	222260	0.723412	0.941875
O75190	DnaJ homolog subfamily B member 6 OS=Homo sapiens OX=9606 GN=DNAJB6 PE=1 SV=2	DNAJB6	0	0	16894.9	28181.1	0	31949.7	0.828679	0.940484
P06748	Nucleophosmin OS=Homo sapiens OX=9606 GN=NPM1 PE=1 SV=2	NPM1	37608.1	11065.6	41045.6	49914.9	40238.4	64688.4	0.97573	0.939229
Q13615	Phosphatidylinositol-3,5-bisphosphate 3-phosphatase MTMR3 OS=Homo sapiens OX=9606 GN=MTMR3 PE=1 SV=3	MTMR3	0	55209	40152.8	223047	73229.8	63290.8	1.1027	0.938643
Q8N1N4	Keratin, type II cytoskeletal 78 OS=Homo sapiens OX=9606 GN=KRT78 PE=1 SV=2	KRT78	0	96292.9	12760.5	15606.3	12760.5	8492.03	-1.55689	0.938643
Q9BRJ7	Tudor-interacting repair regulator protein OS=Homo sapiens OX=9606 GN=NUDT16L1 PE=1 SV=1	NUDT16L1	9481.91	0	0	21853.3	19519.5	12567.7	0.884246	0.934245
Q8IXM3	Large ribosomal subunit protein mL41 OS=Homo sapiens OX=9606 GN=MRPL41 PE=1 SV=1	MRPL41	0	0	0	16050.7	14648.2	20781.2	0.511464	0.934201
Q9H0E3	Histone deacetylase complex subunit SAP130 OS=Homo sapiens OX=9606 GN=SAP130 PE=1 SV=1	SAP130	0	0	0	15351.2	15503	19630.1	0.489905	0.934201
Q9NXU5	ADP-ribosylation factor-like protein 15 OS=Homo sapiens OX=9606 GN=ARL15 PE=1 SV=1	ARL15	9018.81	7784.66	18494.3	15837.7	16065.1	21642.3	0.694784	0.932561
Q9UBM7	7-dehydrocholesterol reductase OS=Homo sapiens OX=9606 GN=DHCR7 PE=1 SV=1	DHCR7	14259.3	25820.2	10253.4	30604.3	33261.1	18207.1	0.765188	0.929957
Q00325	Solute carrier family 25 member 3 OS=Homo sapiens OX=9606 GN=SLC25A3 PE=1 SV=2	SLC25A3	39595	38458.2	17999.3	65278.9	59418.7	34302.7	0.759767	0.928508
Q92945	Far upstream element-binding protein 2 OS=Homo sapiens OX=9606 GN=KHSRP PE=1 SV=4	KHSRP	44035.2	41917.2	65143.8	73476.9	69358.5	65274.5	0.489352	0.928273
Q8WY22	BRI3-binding protein OS=Homo sapiens OX=9606 GN=BRI3BP PE=1 SV=1	BRI3BP	0	0	0	18861.5	17163.3	14322	0.486252	0.92447
Q86X10	Ral GTPase-activating protein subunit beta OS=Homo sapiens OX=9606 GN=RALGAPB PE=1 SV=1	RALGAPB	0	0	0	25991.5	0	153159	1.60405	0.917772
O75817	Ribonuclease P protein subunit p20 OS=Homo sapiens OX=9606 GN=POP7 PE=1 SV=2	POP7	0	0	0	0	20138.7	28634.7	0.674968	0.916289
Q92567	Protein FAM168A OS=Homo sapiens OX=9606 GN=FAM168A PE=1 SV=2	FAM168A	38670.2	31889.9	40563.4	30151.8	24010.8	27745.4	-0.438775	0.912242
Q96PK6	RNA-binding protein 14 OS=Homo sapiens OX=9606 GN=RBM14 PE=1 SV=2	RBM14	26878.7	25661.7	36056.6	54288	38424.9	34829.4	0.515546	0.908676
O14981	TATA-binding protein-associated factor 172 OS=Homo sapiens OX=9606 GN=BTAF1 PE=1 SV=2	BTAF1	0	0	0	20015.1	0	27737.9	0.656705	0.898625
Q15637	Splicing factor 1 OS=Homo sapiens OX=9606 GN=SF1 PE=1 SV=4	SF1	21414.8	17209.1	29160.8	36627.9	31230.2	27393	0.514624	0.897289
Q9Y3D5	Small ribosomal subunit protein bS18m OS=Homo sapiens OX=9606 GN=MRPS18C PE=1 SV=1	MRPS18C	0	0	0	0	19776.3	38239.6	0.805335	0.893314
Q96GD3	Polycomb protein SCMH1 OS=Homo sapiens OX=9606 GN=SCMH1 PE=1 SV=1	SCMH1	0	0	0	19794.1	0	39091.7	0.816366	0.892449
P49721	Proteasome subunit beta type-2 OS=Homo sapiens OX=9606 GN=PSMB2 PE=1 SV=1	PSMB2	0	0	18253.1	32274	24994.6	33731.6	0.720557	0.892033
P78347	General transcription factor II-I OS=Homo sapiens OX=9606 GN=GTF2I PE=1 SV=2	GTF2I	25888	28314.7	43174.8	48820.8	42040.3	43545.1	0.499251	0.892033
Q9Y2Z0	Protein SGT1 homolog OS=Homo sapiens OX=9606 GN=SUGT1 PE=1 SV=3	SUGT1	0	0	0	22722.8	19416.6	12652.4	0.575533	0.891667
P13797	Plastin-3 OS=Homo sapiens OX=9606 GN=PLS3 PE=1 SV=4	PLS3	7398.07	10793.4	28903.8	29218.8	25447.1	20003.5	0.896006	0.891344
Q96F07	Cytoplasmic FMR1-interacting protein 2 OS=Homo sapiens OX=9606 GN=CYFIP2 PE=1 SV=2	CYFIP2	0	0	8539.07	14430.5	13486.9	12690.3	0.662654	0.890644
Q15814	Tubulin-specific chaperone C OS=Homo sapiens OX=9606 GN=TBCC PE=1 SV=2	TBCC	17227.1	8243.9	15569.7	20818.8	19321.4	18754.7	0.590173	0.890644
O43678	NADH dehydrogenase [ubiquinone] 1 alpha subcomplex subunit 2 OS=Homo sapiens OX=9606 GN=NDUFA2 PE=1 SV=3	NDUFA2	22757.3	21538.7	37491.4	19238.5	18282.5	17906.5	-0.514959	0.890644
Q96ME1	F-box/LRR-repeat protein 18 OS=Homo sapiens OX=9606 GN=FBXL18 PE=1 SV=3	FBXL18	0	0	27854.4	18099.6	0	13012.4	-0.859985	0.890644
P35579	Myosin-9 OS=Homo sapiens OX=9606 GN=MYH9 PE=1 SV=4	MYH9	11525.9	12253	21192.2	22976.5	19807.6	20298.9	0.542024	0.889611
Q9UQ35	Serine/arginine repetitive matrix protein 2 OS=Homo sapiens OX=9606 GN=SRRM2 PE=1 SV=2	SRRM2	23296.8	2825.35	13025.2	23084.3	18926.4	28023.1	1.27866	0.885965
P04406	Glyceraldehyde-3-phosphate dehydrogenase OS=Homo sapiens OX=9606 GN=GAPDH PE=1 SV=3	GAPDH	18567	10496.5	46768.4	42963.6	42769	33977.7	0.925363	0.884073
Q6P1Q9	tRNA N(3)-cytidine methyltransferase METTL2B OS=Homo sapiens OX=9606 GN=METTL2B PE=1 SV=3	METTL2B	13372.4	15724.8	30279.8	30625.7	29412.9	25619.4	0.619258	0.883231
Q99543	DnaJ homolog subfamily C member 2 OS=Homo sapiens OX=9606 GN=DNAJC2 PE=1 SV=4	DNAJC2	0	0	0	16197.7	16089.2	16089.2	0.437911	0.880577
Q641Q2	WASH complex subunit 2A OS=Homo sapiens OX=9606 GN=WASHC2A PE=1 SV=3	WASHC2A	0	0	0	19627.7	0	28380.7	0.658323	0.875562
Q9BZI7	Regulator of nonsense transcripts 3B OS=Homo sapiens OX=9606 GN=UPF3B PE=1 SV=1	UPF3B	0	0	0	0	19565	28968.3	0.66664	0.875035
Q13416	Origin recognition complex subunit 2 OS=Homo sapiens OX=9606 GN=ORC2 PE=1 SV=2	ORC2	0	0	0	16852.6	13747.9	20406.2	0.49565	0.874819
Q49AR2	UPF0489 protein C5orf22 OS=Homo sapiens OX=9606 GN=C5orf22 PE=1 SV=2	C5orf22	0	0	0	13903.4	15997.9	23339.2	0.540608	0.874342
O94927	HAUS augmin-like complex subunit 5 OS=Homo sapiens OX=9606 GN=HAUS5 PE=1 SV=2	HAUS5	0	13294.9	0	23703	26888.9	17678.5	0.753816	0.873909
Q9UHB6	LIM domain and actin-binding protein 1 OS=Homo sapiens OX=9606 GN=LIMA1 PE=1 SV=1	LIMA1	12286.4	13031.1	29317.6	13460.2	6193.21	10987.4	-0.785822	0.87375
O75391	Sperm-associated antigen 7 OS=Homo sapiens OX=9606 GN=SPAG7 PE=1 SV=2	SPAG7	0	3763.48	20969.6	21738.7	20969.6	19604.2	1.22402	0.872672
O95758	Polypyrimidine tract-binding protein 3 OS=Homo sapiens OX=9606 GN=PTBP3 PE=1 SV=2	PTBP3	0	21456.7	17139	33429.6	0	0	0.801768	0.872672
Q8N6T3	ADP-ribosylation factor GTPase-activating protein 1 OS=Homo sapiens OX=9606 GN=ARFGAP1 PE=1 SV=2	ARFGAP1	9094.25	0	14783.5	20509.5	18200.3	14655.8	0.603733	0.872672
Q8IWZ8	SURP and G-patch domain-containing protein 1 OS=Homo sapiens OX=9606 GN=SUGP1 PE=1 SV=2	SUGP1	0	0	14590.3	21394.4	23557.2	23643.8	0.646608	0.869557
Q05519	Serine/arginine-rich splicing factor 11 OS=Homo sapiens OX=9606 GN=SRSF11 PE=1 SV=1	SRSF11	21201.4	0	14222.3	12971	9542.33	12847.3	-0.573104	0.863616
Q6P9B9	Integrator complex subunit 5 OS=Homo sapiens OX=9606 GN=INTS5 PE=1 SV=1	INTS5	0	0	0	19866.5	0	25487.6	0.612433	0.860805
Q9BRK5	45 kDa calcium-binding protein OS=Homo sapiens OX=9606 GN=SDF4 PE=1 SV=1	SDF4	0	0	9602.1	25090.2	16064	13293.7	0.865811	0.859872
Q9H4W6	Transcription factor COE3 OS=Homo sapiens OX=9606 GN=EBF3 PE=1 SV=2	EBF3	0	0	13272.4	21093	18408.4	27608.1	0.732307	0.856118
Q96CP6	Protein Aster-A OS=Homo sapiens OX=9606 GN=GRAMD1A PE=1 SV=2	GRAMD1A	0	0	0	16951	14813.8	16614.8	0.435512	0.851546
P19387	DNA-directed RNA polymerase II subunit RPB3 OS=Homo sapiens OX=9606 GN=POLR2C PE=1 SV=2	POLR2C	0	0	0	19604	0	26077.2	0.617036	0.851217
O43148	mRNA cap guanine-N(7) methyltransferase OS=Homo sapiens OX=9606 GN=RNMT PE=1 SV=1	RNMT	0	0	0	24761.8	19877.6	0	0.598808	0.849217
Q13387	C-Jun-amino-terminal kinase-interacting protein 2 OS=Homo sapiens OX=9606 GN=MAPK8IP2 PE=1 SV=2	MAPK8IP2	0	0	0	0	19512.1	46853.1	0.896561	0.848107
Q13085	Acetyl-CoA carboxylase 1 OS=Homo sapiens OX=9606 GN=ACACA PE=1 SV=2	ACACA	15167.5	11875.6	18628.3	19626.7	20781.4	20660.7	0.442841	0.845846
P05023	Sodium/potassium-transporting ATPase subunit alpha-1 OS=Homo sapiens OX=9606 GN=ATP1A1 PE=1 SV=1	ATP1A1	20153.9	19934.5	21784.4	32961.7	29599.4	22117.3	0.433969	0.845846
Q9P2D1	Chromodomain-helicase-DNA-binding protein 7 OS=Homo sapiens OX=9606 GN=CHD7 PE=1 SV=3	CHD7	0	0	12342.6	18522.8	0	25608	0.819303	0.845325
Q2NL82	Pre-rRNA-processing protein TSR1 homolog OS=Homo sapiens OX=9606 GN=TSR1 PE=1 SV=1	TSR1	0	0	0	16393.5	13739.3	20489.4	0.484021	0.843858
Q96AE4	Far upstream element-binding protein 1 OS=Homo sapiens OX=9606 GN=FUBP1 PE=1 SV=3	FUBP1	0	0	8651.67	12449.2	13544.5	14316.9	0.632774	0.838504
P49959	Double-strand break repair protein MRE11 OS=Homo sapiens OX=9606 GN=MRE11 PE=1 SV=3	MRE11	0	0	16352.9	29726	21689.2	28439.2	0.689316	0.837036
O00233	26S proteasome non-ATPase regulatory subunit 9 OS=Homo sapiens OX=9606 GN=PSMD9 PE=1 SV=3	PSMD9	0	19563.8	30601.4	37868.3	35252.3	33367.1	0.534817	0.836517
P62304	Small nuclear ribonucleoprotein E OS=Homo sapiens OX=9606 GN=SNRPE PE=1 SV=1	SNRPE	30638.8	21557.5	48523.7	51298.7	48523.7	42411.6	0.573276	0.835672
O60547	GDP-mannose 4,6 dehydratase OS=Homo sapiens OX=9606 GN=GMDS PE=1 SV=1	GMDS	9751.61	0	26534.8	32563	25550.3	26151.2	0.795351	0.835537
Q96EK7	Constitutive coactivator of peroxisome proliferator-activated receptor gamma OS=Homo sapiens OX=9606 GN=FAM120B PE=1 SV=1	FAM120B	22965.4	6214.99	0	20510.5	23399.3	25848.9	0.954333	0.835447
P31946	14-3-3 protein beta/alpha OS=Homo sapiens OX=9606 GN=YWHAB PE=1 SV=3	YWHAB	0	23936.6	6147.23	25012.6	22591.9	23936.6	0.973948	0.835167
Q9UPN3	Microtubule-actin cross-linking factor 1, isoforms 1/2/3/4/5 OS=Homo sapiens OX=9606 GN=MACF1 PE=1 SV=4	MACF1	0	0	8391.5	12355.4	13046.1	13244.3	0.617707	0.830324
P02538	Keratin, type II cytoskeletal 6A OS=Homo sapiens OX=9606 GN=KRT6A PE=1 SV=3	KRT6A	94747.1	74952.8	439621	73241	97845	36443.9	-1.19314	0.830039
O15235	Small ribosomal subunit protein uS12m OS=Homo sapiens OX=9606 GN=MRPS12 PE=1 SV=1	MRPS12	0	0	0	19595.2	0	55461.4	0.979717	0.825788
Q9Y4C1	Lysine-specific demethylase 3A OS=Homo sapiens OX=9606 GN=KDM3A PE=1 SV=4	KDM3A	0	0	6893.82	10427.1	0	13201.7	0.767154	0.824524
O95678	Keratin, type II cytoskeletal 75 OS=Homo sapiens OX=9606 GN=KRT75 PE=1 SV=2	KRT75	20703.5	0	80078.1	0	0	0	-1.18282	0.82396
Q9BZE1	Large ribosomal subunit protein mL37 OS=Homo sapiens OX=9606 GN=MRPL37 PE=1 SV=2	MRPL37	0	0	0	16367.8	13958.1	18805.9	0.449633	0.82286
Q15758	Neutral amino acid transporter B(0) OS=Homo sapiens OX=9606 GN=SLC1A5 PE=1 SV=2	SLC1A5	14414.1	16475.7	11097.4	20754	16475.7	19007.9	0.434097	0.81906
Q9H6D7	HAUS augmin-like complex subunit 4 OS=Homo sapiens OX=9606 GN=HAUS4 PE=1 SV=1	HAUS4	0	0	0	53110.3	13331.6	16828.2	0.940158	0.818757
Q8IWC1	MAP7 domain-containing protein 3 OS=Homo sapiens OX=9606 GN=MAP7D3 PE=1 SV=2	MAP7D3	7216.58	0	26803.8	26803.8	25885.3	26803.8	0.929757	0.817269
Q2TAL8	Transcriptional regulator QRICH1 OS=Homo sapiens OX=9606 GN=QRICH1 PE=1 SV=1	QRICH1	0	4437.25	14273.1	15089.7	14273.1	13726.9	0.85077	0.814401
Q4G0N4	NAD kinase 2, mitochondrial OS=Homo sapiens OX=9606 GN=NADK2 PE=1 SV=2	NADK2	15659	14633.5	29688.4	33505.2	25041.7	26127.3	0.562705	0.813232
O43248	Homeobox protein Hox-C11 OS=Homo sapiens OX=9606 GN=HOXC11 PE=1 SV=1	HOXC11	0	0	0	14588.4	15126	19347.6	0.446585	0.809778
P56179	Homeobox protein DLX-6 OS=Homo sapiens OX=9606 GN=DLX6 PE=1 SV=2	DLX6	0	0	12111.7	0	17607.2	25596.2	0.809644	0.806522
Q9BQ61	Telomerase RNA component interacting RNase OS=Homo sapiens OX=9606 GN=TRIR PE=1 SV=1	TRIR	11454.6	31694.9	4441.72	34475.9	28453.5	17147.9	1.12762	0.80583
P00367	Glutamate dehydrogenase 1, mitochondrial OS=Homo sapiens OX=9606 GN=GLUD1 PE=1 SV=2	GLUD1	27324.7	27392.5	54025.7	24182.9	22832.7	23933.9	-0.53783	0.80583
P13645	Keratin, type I cytoskeletal 10 OS=Homo sapiens OX=9606 GN=KRT10 PE=1 SV=6	KRT10	35088.8	89668.6	263044	235882	273040	139608	1.14717	0.80555
Q14814	Myocyte-specific enhancer factor 2D OS=Homo sapiens OX=9606 GN=MEF2D PE=1 SV=1	MEF2D	0	0	0	16917.3	13226.2	20207.8	0.474189	0.804137
O00442	RNA 3'-terminal phosphate cyclase OS=Homo sapiens OX=9606 GN=RTCA PE=1 SV=1	RTCA	0	0	0	24206.3	14780.7	14154.7	0.528714	0.803311
O15020	Spectrin beta chain, non-erythrocytic 2 OS=Homo sapiens OX=9606 GN=SPTBN2 PE=1 SV=3	SPTBN2	9351.59	0	27144.9	0	0	39120.8	1.29595	0.803027
Q53RD9	Fibulin-7 OS=Homo sapiens OX=9606 GN=FBLN7 PE=1 SV=1	FBLN7	0	0	0	18735.3	16714.8	13596.4	0.445288	0.79725
P31269	Homeobox protein Hox-A9 OS=Homo sapiens OX=9606 GN=HOXA9 PE=1 SV=4	HOXA9	22921.9	35038.4	46878	41648.7	45509.2	62585.6	0.551894	0.7963
P81605	Dermcidin OS=Homo sapiens OX=9606 GN=DCD PE=1 SV=2	DCD	15183.9	15884.4	61706.1	118609	31694.2	41132.1	1.12569	0.792488
Q9NW82	WD repeat-containing protein 70 OS=Homo sapiens OX=9606 GN=WDR70 PE=1 SV=1	WDR70	0	0	0	18377.2	0	36866.6	0.752467	0.792024
Q9Y2S7	Polymerase delta-interacting protein 2 OS=Homo sapiens OX=9606 GN=POLDIP2 PE=1 SV=1	POLDIP2	0	0	17154.4	31537.8	21830.3	30218.4	0.681033	0.790737
Q15165	Serum paraoxonase/arylesterase 2 OS=Homo sapiens OX=9606 GN=PON2 PE=1 SV=4	PON2	0	14963.1	30115.9	33624.9	28175.8	37030.9	0.624938	0.790737
O00148	ATP-dependent RNA helicase DDX39A OS=Homo sapiens OX=9606 GN=DDX39A PE=1 SV=2	DDX39A	14576.6	10908.5	28606.3	25321.1	23473.4	27418.7	0.613698	0.789932
P35580	Myosin-10 OS=Homo sapiens OX=9606 GN=MYH10 PE=1 SV=3	MYH10	8190.73	7634.77	18796.1	19761.9	13982.6	16002.9	0.637176	0.787837
Q6PIV2	Forkhead box protein R1 OS=Homo sapiens OX=9606 GN=FOXR1 PE=1 SV=2	FOXR1	0	0	0	18613	0	26535.9	0.600474	0.784823
P02788	Lactotransferrin OS=Homo sapiens OX=9606 GN=LTF PE=1 SV=6	LTF	0	0	0	19601.2	71888.6	0	1.10462	0.784494
Q9Y4A5	Transformation/transcription domain-associated protein OS=Homo sapiens OX=9606 GN=TRRAP PE=1 SV=3	TRRAP	0	0	0	16728.9	13694.5	18057.7	0.431435	0.784494
Q8IYQ7	Threonine synthase-like 1 OS=Homo sapiens OX=9606 GN=THNSL1 PE=1 SV=2	THNSL1	13834.2	0	28445.8	32420.4	29226.5	29226.5	0.608927	0.780249
O95714	E3 ubiquitin-protein ligase HERC2 OS=Homo sapiens OX=9606 GN=HERC2 PE=1 SV=2	HERC2	0	0	0	15087.1	14394.3	19101.5	0.432748	0.77884
Q9Y580	RNA-binding protein 7 OS=Homo sapiens OX=9606 GN=RBM7 PE=1 SV=1	RBM7	0	0	0	21852.2	0	19933.4	0.540045	0.777771
Q13126	S-methyl-5'-thioadenosine phosphorylase OS=Homo sapiens OX=9606 GN=MTAP PE=1 SV=2	MTAP	0	0	6666.09	16035.8	10398.3	8877.45	0.773707	0.776673
P36542	ATP synthase subunit gamma, mitochondrial OS=Homo sapiens OX=9606 GN=ATP5F1C PE=1 SV=1	ATP5F1C	0	0	0	16401.8	14291.4	16883.9	0.410135	0.776267
Q9P2N5	RNA-binding protein 27 OS=Homo sapiens OX=9606 GN=RBM27 PE=1 SV=2	RBM27	0	0	0	0	19118.4	23516.8	0.555275	0.774809
Q5PSV4	Breast cancer metastasis-suppressor 1-like protein OS=Homo sapiens OX=9606 GN=BRMS1L PE=1 SV=2	BRMS1L	0	0	0	0	19430.9	22691.2	0.545884	0.774703
Q14674	Separin OS=Homo sapiens OX=9606 GN=ESPL1 PE=1 SV=3	ESPL1	0	0	0	19453.9	0	22459.3	0.541514	0.769862
Q8NEM2	SHC SH2 domain-binding protein 1 OS=Homo sapiens OX=9606 GN=SHCBP1 PE=1 SV=3	SHCBP1	0	0	0	14918	14578	18643	0.421742	0.768546
P08243	Asparagine synthetase [glutamine-hydrolyzing] OS=Homo sapiens OX=9606 GN=ASNS PE=1 SV=4	ASNS	19440.3	16184.6	26582.3	29926.1	24114.5	28743.1	0.436797	0.763971
Q9NVS2	Large ribosomal subunit protein mL66 OS=Homo sapiens OX=9606 GN=MRPS18A PE=1 SV=1	MRPS18A	0	0	0	20236.1	0	20952.2	0.527067	0.761203
Q6UB35	Monofunctional C1-tetrahydrofolate synthase, mitochondrial OS=Homo sapiens OX=9606 GN=MTHFD1L PE=1 SV=1	MTHFD1L	19521.5	16572.5	21143.3	24662.4	23199.1	25576.4	0.365715	0.760648
P04264	Keratin, type II cytoskeletal 1 OS=Homo sapiens OX=9606 GN=KRT1 PE=1 SV=6	KRT1	33847.1	34344.4	104020	106776	78863.8	68317.6	0.750083	0.76023
P53367	Arfaptin-1 OS=Homo sapiens OX=9606 GN=ARFIP1 PE=1 SV=2	ARFIP1	0	0	0	19032.2	0	22703.3	0.53617	0.751439
Q6W2J9	BCL-6 corepressor OS=Homo sapiens OX=9606 GN=BCOR PE=1 SV=1	BCOR	0	0	0	15193.9	14524.8	17554.2	0.39986	0.745017
Q9Y2Q3	Glutathione S-transferase kappa 1 OS=Homo sapiens OX=9606 GN=GSTK1 PE=1 SV=3	GSTK1	5861.88	12302.8	20684.8	20626.7	17066.9	18255.7	0.702351	0.742882
P08237	ATP-dependent 6-phosphofructokinase, muscle type OS=Homo sapiens OX=9606 GN=PFKM PE=1 SV=2	PFKM	0	0	0	17462.3	15803.1	14055.3	0.40044	0.739238
O00151	PDZ and LIM domain protein 1 OS=Homo sapiens OX=9606 GN=PDLIM1 PE=1 SV=4	PDLIM1	0	0	27928	16696.1	20603.6	18733.7	-0.585698	0.739095
P56277	Cx9C motif-containing protein 4 OS=Homo sapiens OX=9606 GN=CMC4 PE=1 SV=1	CMC4	9922.3	14979.1	18563.4	18924.7	18690.6	20056.9	0.454175	0.739065
Q15723	ETS-related transcription factor Elf-2 OS=Homo sapiens OX=9606 GN=ELF2 PE=1 SV=2	ELF2	0	0	10525.8	15780.6	13815.2	20492.5	0.645908	0.738629
Q7L4I2	Arginine/serine-rich coiled-coil protein 2 OS=Homo sapiens OX=9606 GN=RSRC2 PE=1 SV=1	RSRC2	23813.4	0	38510.2	17801.4	19967.8	25676.1	-0.535143	0.736947
O00170	AH receptor-interacting protein OS=Homo sapiens OX=9606 GN=AIP PE=1 SV=3	AIP	0	0	9758.66	15333	13183.9	15099.5	0.57188	0.732485
P54198	Protein HIRA OS=Homo sapiens OX=9606 GN=HIRA PE=1 SV=2	HIRA	0	0	0	14138.9	15434.7	17694.5	0.398301	0.730478
P60842	Eukaryotic initiation factor 4A-I OS=Homo sapiens OX=9606 GN=EIF4A1 PE=1 SV=1	EIF4A1	18577.5	23126.7	33384.5	39433	33602.6	28280.3	0.461826	0.729148
P23284	Peptidyl-prolyl cis-trans isomerase B OS=Homo sapiens OX=9606 GN=PPIB PE=1 SV=2	PPIB	0	0	0	17506.8	0	31644.7	0.655683	0.727363
Q8TAA5	GrpE protein homolog 2, mitochondrial OS=Homo sapiens OX=9606 GN=GRPEL2 PE=1 SV=1	GRPEL2	13356.9	12980.9	22970.5	18641.8	21072.2	28148.8	0.491065	0.725824
P13995	Bifunctional methylenetetrahydrofolate dehydrogenase/cyclohydrolase, mitochondrial OS=Homo sapiens OX=9606 GN=MTHFD2 PE=1 SV=2	MTHFD2	12376.4	14107	26823.8	24234.2	20015.5	30043.8	0.545905	0.724959
Q9ULT8	E3 ubiquitin-protein ligase HECTD1 OS=Homo sapiens OX=9606 GN=HECTD1 PE=1 SV=4	HECTD1	0	0	0	14216.9	14460.5	19726.6	0.421874	0.720501
Q9UBW8	COP9 signalosome complex subunit 7a OS=Homo sapiens OX=9606 GN=COPS7A PE=1 SV=1	COPS7A	0	0	0	15571.5	13008.9	21831	0.463511	0.719153
P45880	Non-selective voltage-gated ion channel VDAC2 OS=Homo sapiens OX=9606 GN=VDAC2 PE=1 SV=2	VDAC2	0	0	18334.5	30231.2	25836.7	25649	0.566897	0.718176
Q6ZW49	PAX-interacting protein 1 OS=Homo sapiens OX=9606 GN=PAXIP1 PE=1 SV=2	PAXIP1	0	0	0	22213.6	18686.2	0	0.516862	0.717708
Q13033	Striatin-3 OS=Homo sapiens OX=9606 GN=STRN3 PE=1 SV=3	STRN3	0	0	0	0	18288.2	23316.2	0.529806	0.717247
Q96S66	Chloride channel CLIC-like protein 1 OS=Homo sapiens OX=9606 GN=CLCC1 PE=1 SV=1	CLCC1	14433.8	13393.1	18132.7	25724.4	18820.2	17011.2	0.410788	0.715012
Q7Z3K3	Pogo transposable element with ZNF domain OS=Homo sapiens OX=9606 GN=POGZ PE=1 SV=2	POGZ	0	28649.8	10015.3	27132.4	25959.1	30746.5	0.718529	0.714833
Q8WVY7	Ubiquitin-like domain-containing CTD phosphatase 1 OS=Homo sapiens OX=9606 GN=UBLCP1 PE=1 SV=2	UBLCP1	13194.8	25472	52132.6	48547.5	41305.3	39514.2	0.725675	0.713448
P50897	Palmitoyl-protein thioesterase 1 OS=Homo sapiens OX=9606 GN=PPT1 PE=1 SV=1	PPT1	9455.66	10125.2	25733	5945.16	0	10125.2	-0.799737	0.712621
P46940	Ras GTPase-activating-like protein IQGAP1 OS=Homo sapiens OX=9606 GN=IQGAP1 PE=1 SV=1	IQGAP1	0	0	11903.6	16430.8	16347.2	22215.9	0.60761	0.710764
O14757	Serine/threonine-protein kinase Chk1 OS=Homo sapiens OX=9606 GN=CHEK1 PE=1 SV=2	CHEK1	15780.8	15611.8	21573.6	21684.2	21650.2	24489.7	0.371039	0.707265
Q56NI9	N-acetyltransferase ESCO2 OS=Homo sapiens OX=9606 GN=ESCO2 PE=1 SV=1	ESCO2	88187.6	0	21475.4	20379	20043.8	30146	-0.914227	0.703448
O43813	Glutathione S-transferase LANCL1 OS=Homo sapiens OX=9606 GN=LANCL1 PE=1 SV=1	LANCL1	14470.3	23684.9	46817.9	43063.4	40947.6	34294.7	0.638033	0.69835
Q96HA7	Tonsoku-like protein OS=Homo sapiens OX=9606 GN=TONSL PE=1 SV=2	TONSL	0	0	0	15374.3	13909.2	17616.3	0.386406	0.698343
Q7Z6E9	E3 ubiquitin-protein ligase RBBP6 OS=Homo sapiens OX=9606 GN=RBBP6 PE=1 SV=1	RBBP6	0	0	0	17717.4	0	24525.2	0.538866	0.697754
Q15910	Histone-lysine N-methyltransferase EZH2 OS=Homo sapiens OX=9606 GN=EZH2 PE=1 SV=2	EZH2	0	0	0	17190.6	12832.5	17925	0.409714	0.696094
Q6PL18	ATPase family AAA domain-containing protein 2 OS=Homo sapiens OX=9606 GN=ATAD2 PE=1 SV=1	ATAD2	0	0	32062.1	0	0	0	-0.476485	0.695078
Q86XZ4	Spermatogenesis-associated serine-rich protein 2 OS=Homo sapiens OX=9606 GN=SPATS2 PE=1 SV=1	SPATS2	0	0	0	18563.7	13513.6	15393.7	0.398328	0.692419
Q53EL6	Programmed cell death protein 4 OS=Homo sapiens OX=9606 GN=PDCD4 PE=1 SV=2	PDCD4	0	0	0	14242	14458	18559.8	0.393319	0.690898
Q96IJ6	Mannose-1-phosphate guanylyltransferase regulatory subunit alpha OS=Homo sapiens OX=9606 GN=GMPPA PE=1 SV=1	GMPPA	7224.96	7585.77	13447.3	0	8689.49	33314.4	0.913494	0.689417
Q9H773	dCTP pyrophosphatase 1 OS=Homo sapiens OX=9606 GN=DCTPP1 PE=1 SV=1	DCTPP1	15823.1	15373.2	30274.9	30619.5	27288.5	24085.6	0.483445	0.689214
Q14204	Cytoplasmic dynein 1 heavy chain 1 OS=Homo sapiens OX=9606 GN=DYNC1H1 PE=1 SV=5	DYNC1H1	0	0	10260.8	16155.7	14648.7	14041.4	0.540364	0.687838
Q9H583	HEAT repeat-containing protein 1 OS=Homo sapiens OX=9606 GN=HEATR1 PE=1 SV=3	HEATR1	0	0	10956.9	0	0	4116.58	-0.470775	0.684855
Q14676	Mediator of DNA damage checkpoint protein 1 OS=Homo sapiens OX=9606 GN=MDC1 PE=1 SV=3	MDC1	13185.1	10963.8	21715.4	21926.4	17498.3	21403.4	0.462451	0.683828
Q53EQ6	Tigger transposable element-derived protein 5 OS=Homo sapiens OX=9606 GN=TIGD5 PE=1 SV=3	TIGD5	0	0	0	17266.3	11726.6	23567	0.500088	0.682325
O14950	Myosin regulatory light chain 12B OS=Homo sapiens OX=9606 GN=MYL12B PE=1 SV=2	MYL12B	0	5420.32	20945.6	23358.5	18032.3	16642	0.844905	0.676704
P31040	Succinate dehydrogenase [ubiquinone] flavoprotein subunit, mitochondrial OS=Homo sapiens OX=9606 GN=SDHA PE=1 SV=2	SDHA	37886.1	33510.1	47405.9	28941.1	28604.1	34261.8	-0.361797	0.676704
P31267	Homeobox protein Hox-A6 OS=Homo sapiens OX=9606 GN=HOXA6 PE=1 SV=2	HOXA6	0	0	0	21033.9	18512	0	0.486115	0.675383
P31930	Cytochrome b-c1 complex subunit 1, mitochondrial OS=Homo sapiens OX=9606 GN=UQCRC1 PE=1 SV=3	UQCRC1	17076.3	13416.2	23255.4	23517.9	22563.7	22988.4	0.398376	0.675355
Q96Q89	Kinesin-like protein KIF20B OS=Homo sapiens OX=9606 GN=KIF20B PE=1 SV=3	KIF20B	0	0	13881.5	22419	18650.4	19633.4	0.539249	0.673661
Q02413	Desmoglein-1 OS=Homo sapiens OX=9606 GN=DSG1 PE=1 SV=2	DSG1	29905.4	10008.9	20249.4	11229.3	15404.5	9579.01	-0.623669	0.673661
Q9HA64	Ketosamine-3-kinase OS=Homo sapiens OX=9606 GN=FN3KRP PE=1 SV=2	FN3KRP	19996.1	10362.1	46585.8	32397.1	36120.9	38775.3	0.744305	0.67255
Q99700	Ataxin-2 OS=Homo sapiens OX=9606 GN=ATXN2 PE=1 SV=2	ATXN2	0	0	0	14522.5	14210.1	17920.5	0.377522	0.671709
Q8WUM4	Programmed cell death 6-interacting protein OS=Homo sapiens OX=9606 GN=PDCD6IP PE=1 SV=1	PDCD6IP	16013.2	16503.9	22657	25632.3	23166.3	21407.3	0.362023	0.667253
Q9NYK5	Large ribosomal subunit protein mL39 OS=Homo sapiens OX=9606 GN=MRPL39 PE=1 SV=3	MRPL39	19012.9	18196.4	35090.5	30144.3	30404.6	33904.4	0.451977	0.666368
P34897	Serine hydroxymethyltransferase, mitochondrial OS=Homo sapiens OX=9606 GN=SHMT2 PE=1 SV=3	SHMT2	22126.4	16195.9	25319.4	0	18930.3	11012.2	-0.530646	0.665276
P60660	Myosin light polypeptide 6 OS=Homo sapiens OX=9606 GN=MYL6 PE=1 SV=2	MYL6	24805.2	14562.9	54271.2	47185.2	35839.9	47154.7	0.674724	0.664464
Q12849	G-rich sequence factor 1 OS=Homo sapiens OX=9606 GN=GRSF1 PE=1 SV=3	GRSF1	13817.7	14397.7	21170.6	19120.3	18697.4	28671.4	0.427713	0.664464
Q99497	Parkinson disease protein 7 OS=Homo sapiens OX=9606 GN=PARK7 PE=1 SV=2	PARK7	10552.2	16766.5	47205.9	34889.1	34461.1	32437.8	0.741112	0.660838
O14561	Acyl carrier protein, mitochondrial OS=Homo sapiens OX=9606 GN=NDUFAB1 PE=1 SV=3	NDUFAB1	0	0	0	19944.5	0	18933.3	0.471361	0.659872
Q9UJ83	2-hydroxyacyl-CoA lyase 1 OS=Homo sapiens OX=9606 GN=HACL1 PE=1 SV=2	HACL1	11261.7	11934.8	20518	19895.4	18506.5	18049.3	0.422974	0.656907
P49915	GMP synthase [glutamine-hydrolyzing] OS=Homo sapiens OX=9606 GN=GMPS PE=1 SV=1	GMPS	23443.4	16236.3	34475.1	33788.3	32645.3	30344.2	0.450287	0.654394
Q04726	Transducin-like enhancer protein 3 OS=Homo sapiens OX=9606 GN=TLE3 PE=1 SV=2	TLE3	0	0	0	13712.2	16411.5	15876.8	0.360947	0.653996
Q9NUG6	p53 and DNA damage-regulated protein 1 OS=Homo sapiens OX=9606 GN=PDRG1 PE=1 SV=2	PDRG1	0	0	0	18814.9	0	19936.3	0.468145	0.653012
Q9Y676	Small ribosomal subunit protein mS40 OS=Homo sapiens OX=9606 GN=MRPS18B PE=1 SV=1	MRPS18B	21862.9	36675	32781.1	37645.7	36728.3	42951.1	0.391974	0.652549
Q96KC8	DnaJ homolog subfamily C member 1 OS=Homo sapiens OX=9606 GN=DNAJC1 PE=1 SV=1	DNAJC1	16729.6	20200.8	13497.2	20443.6	18834.5	26049	0.378924	0.649605
P62136	Serine/threonine-protein phosphatase PP1-alpha catalytic subunit OS=Homo sapiens OX=9606 GN=PPP1CA PE=1 SV=1	PPP1CA	0	0	26638.6	35349	35638.2	51115.2	0.589432	0.64941
Q9HAV7	GrpE protein homolog 1, mitochondrial OS=Homo sapiens OX=9606 GN=GRPEL1 PE=1 SV=2	GRPEL1	0	0	30244	0	0	0	-0.448411	0.643154
O76003	Glutaredoxin-3 OS=Homo sapiens OX=9606 GN=GLRX3 PE=1 SV=2	GLRX3	0	0	0	15803.5	14143.4	15588.4	0.348868	0.641494
Q16658	Fascin OS=Homo sapiens OX=9606 GN=FSCN1 PE=1 SV=3	FSCN1	0	0	0	15882.2	18116.9	12908.9	0.379623	0.640084
Q9NX58	Cell growth-regulating nucleolar protein OS=Homo sapiens OX=9606 GN=LYAR PE=1 SV=3	LYAR	16303.7	14296.6	34036.8	28839.5	27317.7	28490.7	0.500136	0.638185
P05141	ADP/ATP translocase 2 OS=Homo sapiens OX=9606 GN=SLC25A5 PE=1 SV=7	SLC25A5	45903.7	41285.1	20041.2	92712.1	80240.4	25616.1	0.775646	0.638013
Q9Y496	Kinesin-like protein KIF3A OS=Homo sapiens OX=9606 GN=KIF3A PE=1 SV=4	KIF3A	0	0	0	0	0	30049.2	0.445304	0.637416
Q9Y5V0	Zinc finger protein 706 OS=Homo sapiens OX=9606 GN=ZNF706 PE=1 SV=1	ZNF706	0	0	0	0	0	30042.7	0.445199	0.637416
P05198	Eukaryotic translation initiation factor 2 subunit 1 OS=Homo sapiens OX=9606 GN=EIF2S1 PE=1 SV=3	EIF2S1	18191.4	17561.7	30711.2	24711.1	25833.5	40096.2	0.461138	0.636833
P23458	Tyrosine-protein kinase JAK1 OS=Homo sapiens OX=9606 GN=JAK1 PE=1 SV=2	JAK1	0	0	0	13413.9	14549.1	19287.2	0.386017	0.636208
Q9NRN7	L-aminoadipate-semialdehyde dehydrogenase-phosphopantetheinyl transferase OS=Homo sapiens OX=9606 GN=AASDHPPT PE=1 SV=2	AASDHPPT	5987.47	10872.2	22468.9	16741.7	15857.4	21418.2	0.652945	0.635716
Q9BWT6	Meiotic nuclear division protein 1 homolog OS=Homo sapiens OX=9606 GN=MND1 PE=1 SV=1	MND1	0	0	0	21138.2	0	17799.7	0.469623	0.63563
P09936	Ubiquitin carboxyl-terminal hydrolase isozyme L1 OS=Homo sapiens OX=9606 GN=UCHL1 PE=1 SV=2	UCHL1	22417.6	16335.1	16448.6	27637	24507.7	19185.9	0.369767	0.633173
O43488	Aflatoxin B1 aldehyde reductase member 2 OS=Homo sapiens OX=9606 GN=AKR7A2 PE=1 SV=3	AKR7A2	0	0	0	16696.7	14314.2	14578	0.348854	0.631678
Q01082	Spectrin beta chain, non-erythrocytic 1 OS=Homo sapiens OX=9606 GN=SPTBN1 PE=1 SV=2	SPTBN1	0	4906.78	14071.4	13855.3	11863.7	13533.9	0.651716	0.630897
Q5U5X0	Complex III assembly factor LYRM7 OS=Homo sapiens OX=9606 GN=LYRM7 PE=1 SV=1	LYRM7	15434.9	14221.2	25183.3	14674.3	13978.3	11541.7	-0.40779	0.626973
P30048	Thioredoxin-dependent peroxide reductase, mitochondrial OS=Homo sapiens OX=9606 GN=PRDX3 PE=1 SV=3	PRDX3	43907.8	94477	111398	109685	110772	109586	0.508904	0.620762
Q8WVX9	Fatty acyl-CoA reductase 1 OS=Homo sapiens OX=9606 GN=FAR1 PE=1 SV=1	FAR1	0	30563.6	17901.4	31620.5	33179.3	30761.1	0.444809	0.618829
Q9UHR4	BAR/IMD domain-containing adapter protein 2-like 1 OS=Homo sapiens OX=9606 GN=BAIAP2L1 PE=1 SV=2	BAIAP2L1	20510.4	13001.2	26877.8	27132.6	24148.1	26550.4	0.426423	0.618829
Q9UMS0	NFU1 iron-sulfur cluster scaffold homolog, mitochondrial OS=Homo sapiens OX=9606 GN=NFU1 PE=1 SV=2	NFU1	0	8403.54	18627	18411.2	16471.2	19914.8	0.541558	0.618675
O75251	NADH dehydrogenase [ubiquinone] iron-sulfur protein 7, mitochondrial OS=Homo sapiens OX=9606 GN=NDUFS7 PE=1 SV=3	NDUFS7	0	0	17649.1	25825.1	24330.9	24135.7	0.487983	0.618221
Q8IZH2	5'-3' exoribonuclease 1 OS=Homo sapiens OX=9606 GN=XRN1 PE=1 SV=1	XRN1	0	0	0	0	0	29348.1	0.433951	0.616048
P0DPI2	Glutamine amidotransferase-like class 1 domain-containing protein 3, mitochondrial OS=Homo sapiens OX=9606 GN=GATD3 PE=1 SV=1	GATD3	45707.5	43600.9	76985	69297.1	67641	73965.9	0.392062	0.612962
Q86Y91	Kinesin-like protein KIF18B OS=Homo sapiens OX=9606 GN=KIF18B PE=1 SV=4	KIF18B	0	0	0	12826	14947.2	19535.3	0.383593	0.609358
Q15022	Polycomb protein SUZ12 OS=Homo sapiens OX=9606 GN=SUZ12 PE=1 SV=3	SUZ12	0	0	0	14478	13715.8	17672.8	0.352326	0.609094
O75608	Acyl-protein thioesterase 1 OS=Homo sapiens OX=9606 GN=LYPLA1 PE=1 SV=1	LYPLA1	0	0	33473.3	0	20048.9	24763.6	-0.587141	0.602306
Q6L8Q7	2',5'-phosphodiesterase 12 OS=Homo sapiens OX=9606 GN=PDE12 PE=1 SV=2	PDE12	0	0	0	14325.4	14063.9	17028.1	0.341412	0.601553
Q9NQ92	Coordinator of PRMT5 and differentiation stimulator OS=Homo sapiens OX=9606 GN=COPRS PE=1 SV=3	COPRS	0	0	0	15872.9	13734.6	15537.4	0.335292	0.601553
Q96HP4	Oxidoreductase NAD-binding domain-containing protein 1 OS=Homo sapiens OX=9606 GN=OXNAD1 PE=1 SV=1	OXNAD1	11990.1	11569.1	11957.7	18883.3	15029.2	11910.6	0.342351	0.600754
Q9NX63	MICOS complex subunit MIC19 OS=Homo sapiens OX=9606 GN=CHCHD3 PE=1 SV=1	CHCHD3	313297	170968	0	152856	193696	156878	-0.472094	0.599462
O60343	TBC1 domain family member 4 OS=Homo sapiens OX=9606 GN=TBC1D4 PE=1 SV=2	TBC1D4	8021.52	0	12928.2	14048.1	10839.6	20486	0.520873	0.598682
Q9P035	Very-long-chain (3R)-3-hydroxyacyl-CoA dehydratase 3 OS=Homo sapiens OX=9606 GN=HACD3 PE=1 SV=2	HACD3	0	0	0	24149.6	18953.9	10498.1	0.503457	0.59595
Q969G2	LIM/homeobox protein Lhx4 OS=Homo sapiens OX=9606 GN=LHX4 PE=1 SV=2	LHX4	0	0	0	0	18804.2	18607.8	0.434712	0.594872
Q9NPF5	DNA methyltransferase 1-associated protein 1 OS=Homo sapiens OX=9606 GN=DMAP1 PE=1 SV=1	DMAP1	36513.9	16920.5	33834.2	35339.4	35603.5	42649.6	0.453376	0.594557
P25705	ATP synthase subunit alpha, mitochondrial OS=Homo sapiens OX=9606 GN=ATP5F1A PE=1 SV=1	ATP5F1A	21798.7	16869.2	28745.3	32270.6	26725.6	26326.3	0.367665	0.594557
Q8NI60	Atypical kinase COQ8A, mitochondrial OS=Homo sapiens OX=9606 GN=COQ8A PE=1 SV=1	COQ8A	0	0	7198.07	0	0	17291.7	0.421467	0.593056
Q15648	Mediator of RNA polymerase II transcription subunit 1 OS=Homo sapiens OX=9606 GN=MED1 PE=1 SV=4	MED1	0	0	0	15020.2	12472	20351.4	0.392156	0.592711
O94832	Unconventional myosin-Id OS=Homo sapiens OX=9606 GN=MYO1D PE=1 SV=2	MYO1D	0	0	28443.4	0	0	0	-0.418892	0.588254
P49589	Cysteine--tRNA ligase, cytoplasmic OS=Homo sapiens OX=9606 GN=CARS1 PE=1 SV=3	CARS1	5363.65	11782.6	17889.9	15953.1	13837.2	16838	0.572338	0.588201
O75223	Gamma-glutamylcyclotransferase OS=Homo sapiens OX=9606 GN=GGCT PE=1 SV=1	GGCT	0	0	33251	51473.9	54477.3	38959.4	0.523755	0.585909
Q9P287	BRCA2 and CDKN1A-interacting protein OS=Homo sapiens OX=9606 GN=BCCIP PE=1 SV=1	BCCIP	0	0	0	22347.9	11791.6	15603.8	0.428516	0.5858
O95470	Sphingosine-1-phosphate lyase 1 OS=Homo sapiens OX=9606 GN=SGPL1 PE=1 SV=3	SGPL1	0	0	0	0	15783.9	27764.1	0.542947	0.584491
P54727	UV excision repair protein RAD23 homolog B OS=Homo sapiens OX=9606 GN=RAD23B PE=1 SV=1	RAD23B	0	0	0	0	15547	31460.1	0.595777	0.582587
Q9H9H4	Vacuolar protein sorting-associated protein 37B OS=Homo sapiens OX=9606 GN=VPS37B PE=1 SV=1	VPS37B	22308.3	22308.3	28262.9	18888.2	17321.2	22308.3	-0.315488	0.579824
P12273	Prolactin-inducible protein OS=Homo sapiens OX=9606 GN=PIP PE=1 SV=1	PIP	0	0	31511.8	13322	0	0	-0.414026	0.579739
P42765	3-ketoacyl-CoA thiolase, mitochondrial OS=Homo sapiens OX=9606 GN=ACAA2 PE=1 SV=2	ACAA2	8775.71	14499.8	12656.7	17022.2	0	14499.8	0.42255	0.576593
Q9H7Z6	Histone acetyltransferase KAT8 OS=Homo sapiens OX=9606 GN=KAT8 PE=1 SV=2	KAT8	10294.6	0	17460.1	16097.1	18986.1	19212.7	0.42829	0.576324
P51153	Ras-related protein Rab-13 OS=Homo sapiens OX=9606 GN=RAB13 PE=1 SV=1	RAB13	12408.3	4779.1	19375.4	17585.1	15187.4	16012.5	0.632028	0.575255
Q9BW61	DET1- and DDB1-associated protein 1 OS=Homo sapiens OX=9606 GN=DDA1 PE=1 SV=1	DDA1	0	0	0	0	16098.5	24025	0.482877	0.574792
Q9P003	Protein cornichon homolog 4 OS=Homo sapiens OX=9606 GN=CNIH4 PE=1 SV=1	CNIH4	0	0	0	19377.9	17724.4	0	0.425775	0.574294
P11172	Uridine 5'-monophosphate synthase OS=Homo sapiens OX=9606 GN=UMPS PE=1 SV=1	UMPS	0	0	12521	31124.1	15852.1	16227.6	0.676036	0.568847
O15511	Actin-related protein 2/3 complex subunit 5 OS=Homo sapiens OX=9606 GN=ARPC5 PE=1 SV=3	ARPC5	18843.2	0	50421	58589	0	0	0.926596	0.568183
P30084	Enoyl-CoA hydratase, mitochondrial OS=Homo sapiens OX=9606 GN=ECHS1 PE=1 SV=4	ECHS1	4150.07	8758.14	18266	14574.9	13129.6	13129.6	0.640024	0.563794
Q99081	Transcription factor 12 OS=Homo sapiens OX=9606 GN=TCF12 PE=1 SV=1	TCF12	0	0	6975.27	12519.7	7463.44	12419.8	0.591262	0.561444
P31350	Ribonucleoside-diphosphate reductase subunit M2 OS=Homo sapiens OX=9606 GN=RRM2 PE=1 SV=1	RRM2	0	0	0	15384	14883.3	14135.9	0.313413	0.560965
O95394	Phosphoacetylglucosamine mutase OS=Homo sapiens OX=9606 GN=PGM3 PE=1 SV=1	PGM3	19786.3	21414.8	11868.9	23877.2	23255.9	19772.8	0.375485	0.559566
P12236	ADP/ATP translocase 3 OS=Homo sapiens OX=9606 GN=SLC25A6 PE=1 SV=4	SLC25A6	23377.3	19282.6	6756.06	34730.6	40767.3	11265.5	0.79629	0.558822
O15145	Actin-related protein 2/3 complex subunit 3 OS=Homo sapiens OX=9606 GN=ARPC3 PE=1 SV=3	ARPC3	12674.8	16142.4	34900.6	29459.6	26795.4	25254.6	0.493731	0.558774
Q6FI81	Anamorsin OS=Homo sapiens OX=9606 GN=CIAPIN1 PE=1 SV=2	CIAPIN1	0	0	0	0	0	27462.2	0.40201	0.557668
P62857	Small ribosomal subunit protein eS28 OS=Homo sapiens OX=9606 GN=RPS28 PE=1 SV=1	RPS28	55753.6	26579.6	68240.5	67975.2	60460	65461.4	0.470542	0.557397
P00722	Beta-galactosidase OS=Escherichia coli (strain K12) OX=83333 GN=lacZ PE=1 SV=2	lacZ	0	0	0	0	18684.9	17934	0.413912	0.557067
Q8IYD8	Fanconi anemia group M protein OS=Homo sapiens OX=9606 GN=FANCM PE=1 SV=2	FANCM	0	0	0	15522.5	12665.7	17263.6	0.336258	0.555024
O95983	Methyl-CpG-binding domain protein 3 OS=Homo sapiens OX=9606 GN=MBD3 PE=1 SV=1	MBD3	0	0	13563	18607	16075.8	25742.6	0.54196	0.554826
Q12834	Cell division cycle protein 20 homolog OS=Homo sapiens OX=9606 GN=CDC20 PE=1 SV=2	CDC20	12441.2	13875.5	41354.6	27903.8	26290.1	32621.7	0.581702	0.552947
P60174	Triosephosphate isomerase OS=Homo sapiens OX=9606 GN=TPI1 PE=1 SV=4	TPI1	0	0	11987.6	0	5235.78	0	-0.398356	0.551773
A0A0U1RRE5	Negative regulator of P-body association OS=Homo sapiens OX=9606 GN=NBDY PE=1 SV=1	NBDY	18570.3	9796.16	81632.5	47896.5	34209.2	58483	0.89663	0.550875
Q7LBC6	Lysine-specific demethylase 3B OS=Homo sapiens OX=9606 GN=KDM3B PE=1 SV=2	KDM3B	0	0	14574.5	19706	19768.8	19977.6	0.443296	0.550875
Q6P1X6	UPF0598 protein C8orf82 OS=Homo sapiens OX=9606 GN=C8orf82 PE=1 SV=2	C8orf82	18298.7	19597.2	34943.2	17479.9	19605.3	16353.1	-0.386964	0.550875
O95861	3'(2'),5'-bisphosphate nucleotidase 1 OS=Homo sapiens OX=9606 GN=BPNT1 PE=1 SV=1	BPNT1	0	0	12542.3	15795.3	16213.8	21357.1	0.490349	0.550014
Q5JRX3	Presequence protease, mitochondrial OS=Homo sapiens OX=9606 GN=PITRM1 PE=1 SV=3	PITRM1	12679.9	10979.2	20979.9	12763.2	9861.35	10406.7	-0.385653	0.549987
P48507	Glutamate--cysteine ligase regulatory subunit OS=Homo sapiens OX=9606 GN=GCLM PE=1 SV=1	GCLM	20000.2	19286	35951	34945.9	27955.1	31594.7	0.384771	0.547912
Q96I24	Far upstream element-binding protein 3 OS=Homo sapiens OX=9606 GN=FUBP3 PE=1 SV=2	FUBP3	21096.4	17128	24943.5	26416.6	23086.2	28227.3	0.31118	0.547912
Q9BWE0	DNA-binding protein REPIN1 OS=Homo sapiens OX=9606 GN=REPIN1 PE=1 SV=1	REPIN1	0	0	0	13455.7	14466.1	16842.7	0.319591	0.545849
Q8TC07	TBC1 domain family member 15 OS=Homo sapiens OX=9606 GN=TBC1D15 PE=1 SV=2	TBC1D15	0	0	0	17937.2	10763.1	21056.9	0.423032	0.545553
Q969G3	SWI/SNF-related matrix-associated actin-dependent regulator of chromatin subfamily E member 1 OS=Homo sapiens OX=9606 GN=SMARCE1 PE=1 SV=2	SMARCE1	10654.8	0	11097.2	14862.1	11413.2	15881	0.355697	0.544138
O00469	Procollagen-lysine,2-oxoglutarate 5-dioxygenase 2 OS=Homo sapiens OX=9606 GN=PLOD2 PE=1 SV=2	PLOD2	0	15172.4	28591.5	0	0	0	-0.538068	0.544126
Q66LE6	Serine/threonine-protein phosphatase 2A 55 kDa regulatory subunit B delta isoform OS=Homo sapiens OX=9606 GN=PPP2R2D PE=1 SV=1	PPP2R2D	0	0	0	11909.7	15681.4	19248.6	0.363901	0.542897
Q96F86	Enhancer of mRNA-decapping protein 3 OS=Homo sapiens OX=9606 GN=EDC3 PE=1 SV=1	EDC3	0	0	0	11520.3	15106.3	23017.7	0.415943	0.534421
Q2KHR3	Glutamine and serine-rich protein 1 OS=Homo sapiens OX=9606 GN=QSER1 PE=1 SV=3	QSER1	0	0	0	15136.2	13389.4	15776	0.307531	0.532627
Q9NZC9	SWI/SNF-related matrix-associated actin-dependent regulator of chromatin subfamily A-like protein 1 OS=Homo sapiens OX=9606 GN=SMARCAL1 PE=1 SV=1	SMARCAL1	0	0	0	0	15260.6	25896.7	0.493249	0.531899
Q6PI48	Aspartate--tRNA ligase, mitochondrial OS=Homo sapiens OX=9606 GN=DARS2 PE=1 SV=1	DARS2	0	0	0	14195.8	14041.8	15941.6	0.30458	0.531899
P00390	Glutathione reductase, mitochondrial OS=Homo sapiens OX=9606 GN=GSR PE=1 SV=2	GSR	13523.9	9967.5	42750.6	29880.6	31116.6	23350.6	0.637866	0.531433
Q96RR1	Twinkle mtDNA helicase OS=Homo sapiens OX=9606 GN=TWNK PE=1 SV=1	TWNK	0	0	0	14430.3	12543.5	19200.6	0.347649	0.531085
Q9H910	Jupiter microtubule associated homolog 2 OS=Homo sapiens OX=9606 GN=JPT2 PE=1 SV=1	JPT2	35966.4	33788.8	62835.9	36046.2	30080.6	32815.8	-0.367238	0.527098
Q5D862	Filaggrin-2 OS=Homo sapiens OX=9606 GN=FLG2 PE=1 SV=1	FLG2	8976.97	14434.5	78952.9	41898.2	93556.8	22219.8	1.02992	0.526072
P07711	Procathepsin L OS=Homo sapiens OX=9606 GN=CTSL PE=1 SV=2	CTSL	21337.1	23795.7	71106.9	18614.4	23335.7	25588.1	-0.566543	0.524755
Q12873	Chromodomain-helicase-DNA-binding protein 3 OS=Homo sapiens OX=9606 GN=CHD3 PE=1 SV=3	CHD3	0	0	0	14785.5	13171.9	16460.5	0.308805	0.522882
P06702	Protein S100-A9 OS=Homo sapiens OX=9606 GN=S100A9 PE=1 SV=1	S100A9	0	0	66083.9	29878	0	0	-0.381739	0.521088
Q9BXJ9	N-alpha-acetyltransferase 15, NatA auxiliary subunit OS=Homo sapiens OX=9606 GN=NAA15 PE=1 SV=1	NAA15	0	0	0	14363.8	14325.4	15147.9	0.295296	0.520714
Q9H9A6	Leucine-rich repeat-containing protein 40 OS=Homo sapiens OX=9606 GN=LRRC40 PE=1 SV=1	LRRC40	0	0	21066.4	16779.8	15933	14087.5	-0.437221	0.519344
O60925	Prefoldin subunit 1 OS=Homo sapiens OX=9606 GN=PFDN1 PE=1 SV=2	PFDN1	0	0	17041.6	26275.4	21196.1	22351.9	0.443577	0.518303
P53396	ATP-citrate synthase OS=Homo sapiens OX=9606 GN=ACLY PE=1 SV=3	ACLY	14794.1	15899.4	23830.7	23288.8	21282.5	21907.2	0.317963	0.518303
Q9UMN6	Histone-lysine N-methyltransferase 2B OS=Homo sapiens OX=9606 GN=KMT2B PE=1 SV=1	KMT2B	0	0	0	16278.4	13488.2	14395.1	0.301999	0.516263
P46100	Transcriptional regulator ATRX OS=Homo sapiens OX=9606 GN=ATRX PE=1 SV=6	ATRX	10575.2	16188.7	27505.3	22310.2	20615.6	25435.4	0.437633	0.516111
O60548	Forkhead box protein D2 OS=Homo sapiens OX=9606 GN=FOXD2 PE=1 SV=2	FOXD2	0	0	0	14140.3	13246	17217.5	0.311666	0.515604
P19013	Keratin, type II cytoskeletal 4 OS=Homo sapiens OX=9606 GN=KRT4 PE=1 SV=5	KRT4	0	0	14830.4	43892.3	31806.6	13499.8	0.843518	0.513435
P05204	Non-histone chromosomal protein HMG-17 OS=Homo sapiens OX=9606 GN=HMGN2 PE=1 SV=3	HMGN2	0	0	50068.7	0	10667.6	47243	-1.15724	0.511297
Q8NBF2	NHL repeat-containing protein 2 OS=Homo sapiens OX=9606 GN=NHLRC2 PE=1 SV=1	NHLRC2	0	0	8637.91	16199.6	9449.57	12600.7	0.527175	0.510427
O95147	Dual specificity protein phosphatase 14 OS=Homo sapiens OX=9606 GN=DUSP14 PE=1 SV=1	DUSP14	22293.5	21778.4	19544.6	29068.4	29081	20638.3	0.292854	0.509083
Q92698	DNA repair and recombination protein RAD54-like OS=Homo sapiens OX=9606 GN=RAD54L PE=1 SV=2	RAD54L	0	0	0	0	18314.1	17293.5	0.386783	0.508897
P61160	Actin-related protein 2 OS=Homo sapiens OX=9606 GN=ACTR2 PE=1 SV=1	ACTR2	13800.8	14893.1	25014.8	23652.4	21880.9	20371.6	0.345347	0.507253
A1KXE4	Myelin-associated neurite-outgrowth inhibitor OS=Homo sapiens OX=9606 GN=FAM168B PE=1 SV=1	FAM168B	137563	116172	219678	121754	117189	120209	-0.344468	0.507253
O75616	GTPase Era, mitochondrial OS=Homo sapiens OX=9606 GN=ERAL1 PE=1 SV=2	ERAL1	20651.3	16761.1	37737.5	28468.5	30300.3	34529.7	0.396396	0.503834
Q13409	Cytoplasmic dynein 1 intermediate chain 2 OS=Homo sapiens OX=9606 GN=DYNC1I2 PE=1 SV=3	DYNC1I2	8981.12	5815.02	18567.6	13570.9	11837.6	17226.2	0.504297	0.503159
O75131	Copine-3 OS=Homo sapiens OX=9606 GN=CPNE3 PE=1 SV=1	CPNE3	13741.1	14407.6	36475.8	17606.1	22023.5	2419.78	-0.9814	0.503159
Q92785	Zinc finger protein ubi-d4 OS=Homo sapiens OX=9606 GN=DPF2 PE=1 SV=2	DPF2	0	0	20242.3	26178.2	23740.1	38403.6	0.508268	0.501854
P05455	Lupus La protein OS=Homo sapiens OX=9606 GN=SSB PE=1 SV=2	SSB	102579	0	0	261910	399987	85602.9	1.01818	0.498371
Q9UIU6	Homeobox protein SIX4 OS=Homo sapiens OX=9606 GN=SIX4 PE=1 SV=2	SIX4	0	0	0	0	15004	24496.7	0.458367	0.498308
Q9NSD9	Phenylalanine--tRNA ligase beta subunit OS=Homo sapiens OX=9606 GN=FARSB PE=1 SV=3	FARSB	18255.6	15585.3	26204.4	24299.5	22852.6	25666.6	0.311612	0.495826
Q9H0C8	Integrin-linked kinase-associated serine/threonine phosphatase 2C OS=Homo sapiens OX=9606 GN=ILKAP PE=1 SV=1	ILKAP	18549.1	15027	32402.2	25907.7	26297.3	28841.3	0.373814	0.495463
Q9BS26	Endoplasmic reticulum resident protein 44 OS=Homo sapiens OX=9606 GN=ERP44 PE=1 SV=1	ERP44	0	15228.4	26105.6	27681.7	24031.5	26105.6	0.377175	0.494933
P04792	Heat shock protein beta-1 OS=Homo sapiens OX=9606 GN=HSPB1 PE=1 SV=2	HSPB1	0	0	18974.8	0	40735.1	0	0.367395	0.494723
P20618	Proteasome subunit beta type-1 OS=Homo sapiens OX=9606 GN=PSMB1 PE=1 SV=2	PSMB1	0	0	0	20128.7	16037.2	0	0.395949	0.494699
Q92896	Golgi apparatus protein 1 OS=Homo sapiens OX=9606 GN=GLG1 PE=1 SV=2	GLG1	0	0	0	19319.2	16389.1	0	0.386646	0.493299
P07305	Histone H1.0 OS=Homo sapiens OX=9606 GN=H1-0 PE=1 SV=3	H1-0	24344	24331.2	17445.2	28023.8	24210	27426.2	0.282869	0.489259
P78344	Eukaryotic translation initiation factor 4 gamma 2 OS=Homo sapiens OX=9606 GN=EIF4G2 PE=1 SV=1	EIF4G2	0	0	0	16764.7	13117.4	14210.7	0.296546	0.487768
Q969J2	Zinc finger protein with KRAB and SCAN domains 4 OS=Homo sapiens OX=9606 GN=ZKSCAN4 PE=1 SV=1	ZKSCAN4	0	0	0	14165.8	12665.8	17974.5	0.311684	0.486488
Q6DCA0	AMMECR1-like protein OS=Homo sapiens OX=9606 GN=AMMECR1L PE=1 SV=1	AMMECR1L	0	0	0	19169.3	0	16327.6	0.381093	0.485274
Q9H936	Mitochondrial glutamate carrier 1 OS=Homo sapiens OX=9606 GN=SLC25A22 PE=1 SV=1	SLC25A22	14712.4	17878.3	0	24436.4	32799.2	14045.9	0.466658	0.482408
Q9H974	Queuine tRNA-ribosyltransferase accessory subunit 2 OS=Homo sapiens OX=9606 GN=QTRT2 PE=1 SV=1	QTRT2	16168.3	16025	27852.3	16218.1	16074.4	13947	-0.329653	0.481791
Q8IXJ9	Polycomb group protein ASXL1 OS=Homo sapiens OX=9606 GN=ASXL1 PE=1 SV=4	ASXL1	0	6314.79	12067	11695.6	12838.1	10269.5	0.404321	0.480963
Q7L576	Cytoplasmic FMR1-interacting protein 1 OS=Homo sapiens OX=9606 GN=CYFIP1 PE=1 SV=1	CYFIP1	15859	12342.7	29005.7	25023.2	20341.1	25286.9	0.393589	0.479245
O94966	Ubiquitin carboxyl-terminal hydrolase 19 OS=Homo sapiens OX=9606 GN=USP19 PE=1 SV=2	USP19	0	0	6875.63	0	0	14481.9	0.358229	0.478842
Q9UHX1	Poly(U)-binding-splicing factor PUF60 OS=Homo sapiens OX=9606 GN=PUF60 PE=1 SV=1	PUF60	7463.76	12543.7	20989.2	17776.3	16162.8	16653.8	0.427965	0.478217
Q8NBT2	Kinetochore protein Spc24 OS=Homo sapiens OX=9606 GN=SPC24 PE=1 SV=3	SPC24	0	0	18633.8	39172.8	0	0	0.35731	0.477291
O60841	Eukaryotic translation initiation factor 5B OS=Homo sapiens OX=9606 GN=EIF5B PE=1 SV=4	EIF5B	0	0	0	13436.1	14405.8	15657.7	0.281792	0.477291
O95352	Ubiquitin-like modifier-activating enzyme ATG7 OS=Homo sapiens OX=9606 GN=ATG7 PE=1 SV=1	ATG7	0	0	6972.94	0	14628.3	0	0.356307	0.475762
Q9UKU7	Isobutyryl-CoA dehydrogenase, mitochondrial OS=Homo sapiens OX=9606 GN=ACAD8 PE=1 SV=1	ACAD8	1504.38	2304.69	10074	0	5763.86	6158.55	0.866045	0.47544
O15037	Protein KHNYN OS=Homo sapiens OX=9606 GN=KHNYN PE=1 SV=3	KHNYN	0	0	17757.6	0	23073.7	26179	0.468891	0.474139
P15924	Desmoplakin OS=Homo sapiens OX=9606 GN=DSP PE=1 SV=3	DSP	11134.2	9996.04	37069.6	22738.6	26599.9	21513.5	0.55238	0.473323
P02545	Prelamin-A/C OS=Homo sapiens OX=9606 GN=LMNA PE=1 SV=1	LMNA	9030.59	13313.4	19727.7	19352.2	16671.3	15612.9	0.362204	0.471936
Q9NZN8	CCR4-NOT transcription complex subunit 2 OS=Homo sapiens OX=9606 GN=CNOT2 PE=1 SV=1	CNOT2	0	0	0	20521.3	10988.2	15835.5	0.360663	0.470517
P63241	Eukaryotic translation initiation factor 5A-1 OS=Homo sapiens OX=9606 GN=EIF5A PE=1 SV=2	EIF5A	28742	22077.8	29252.7	24779.1	19221.6	22155.7	-0.271595	0.468476
P85298	Rho GTPase-activating protein 8 OS=Homo sapiens OX=9606 GN=ARHGAP8 PE=1 SV=1	ARHGAP8	28313.7	25236.4	28826.5	26730.8	23910.6	18277.4	-0.272729	0.466756
Q5T750	Protein KPLCE OS=Homo sapiens OX=9606 GN=KPLCE PE=1 SV=1	KPLCE	0	13849.8	22535.5	22611.3	35426.7	17452.2	0.447395	0.465143
Q9HCU5	Guanine nucleotide-exchange factor SEC12 OS=Homo sapiens OX=9606 GN=PREB PE=1 SV=2	PREB	0	0	0	15927.8	13803.9	13664.7	0.27761	0.463618
Q8WYP5	Protein ELYS OS=Homo sapiens OX=9606 GN=AHCTF1 PE=1 SV=3	AHCTF1	14683.1	0	23311.8	0	0	0	-0.424128	0.459818
Q01664	Transcription factor AP-4 OS=Homo sapiens OX=9606 GN=TFAP4 PE=1 SV=2	TFAP4	0	0	0	13320.4	11772.8	24376.3	0.393445	0.459538
O15350	Tumor protein p73 OS=Homo sapiens OX=9606 GN=TP73 PE=1 SV=1	TP73	0	0	0	0	0	24490.2	0.34693	0.458432
P14174	Macrophage migration inhibitory factor OS=Homo sapiens OX=9606 GN=MIF PE=1 SV=4	MIF	18751.5	24966.9	78694.5	48084.4	50501.8	47900.7	0.552888	0.45781
Q05682	Caldesmon OS=Homo sapiens OX=9606 GN=CALD1 PE=1 SV=3	CALD1	14600.2	15522.9	19093.7	14834	13378.6	12870.1	-0.253543	0.45781
P45985	Dual specificity mitogen-activated protein kinase kinase 4 OS=Homo sapiens OX=9606 GN=MAP2K4 PE=1 SV=1	MAP2K4	8257.9	9565.1	15287.1	15318.8	11581.4	13422.8	0.326596	0.456876
P26367	Paired box protein Pax-6 OS=Homo sapiens OX=9606 GN=PAX6 PE=1 SV=2	PAX6	15643.2	0	0	18618	18945.8	28089.8	0.457344	0.456115
Q92597	Protein NDRG1 OS=Homo sapiens OX=9606 GN=NDRG1 PE=1 SV=1	NDRG1	0	13226.9	24154.5	12663.7	13776	0	-0.436455	0.455503
Q9BZX2	Uridine-cytidine kinase 2 OS=Homo sapiens OX=9606 GN=UCK2 PE=1 SV=1	UCK2	0	0	13299.7	8482.06	0	10835.7	-0.472255	0.455049
P23490	Loricrin OS=Homo sapiens OX=9606 GN=LORICRIN PE=1 SV=2	LORICRIN	0	0	32960.3	39389.4	54278.8	0	0.488366	0.452729
Q96PU4	E3 ubiquitin-protein ligase UHRF2 OS=Homo sapiens OX=9606 GN=UHRF2 PE=1 SV=1	UHRF2	0	0	23514.4	29929.5	27245.1	38236.3	0.420625	0.449591
Q13619	Cullin-4A OS=Homo sapiens OX=9606 GN=CUL4A PE=1 SV=3	CUL4A	0	0	0	12569.6	14006.1	17587.3	0.292096	0.449167
P61221	ATP-binding cassette sub-family E member 1 OS=Homo sapiens OX=9606 GN=ABCE1 PE=1 SV=1	ABCE1	23034.2	22642.8	33751.2	31295.2	31277.2	31549.1	0.270294	0.448999
P0DPB5	Protein POLR1D, isoform 2 OS=Homo sapiens OX=9606 GN=POLR1D PE=1 SV=1	POLR1D	0	0	16130.2	23223.6	0	20768.3	0.445221	0.447728
P00747	Plasminogen OS=Homo sapiens OX=9606 GN=PLG PE=1 SV=2	PLG	6061.87	0	50792.3	34143.4	29559.6	32866.4	0.872728	0.447516
P51659	Peroxisomal multifunctional enzyme type 2 OS=Homo sapiens OX=9606 GN=HSD17B4 PE=1 SV=3	HSD17B4	7967.65	0	12042.4	0	0	13950.5	0.510147	0.447516
P30040	Endoplasmic reticulum resident protein 29 OS=Homo sapiens OX=9606 GN=ERP29 PE=1 SV=4	ERP29	0	0	12555.9	0	0	25385.3	0.338544	0.443018
Q8NC96	Adaptin ear-binding coat-associated protein 1 OS=Homo sapiens OX=9606 GN=NECAP1 PE=1 SV=2	NECAP1	0	0	24048.7	0	0	0	-0.338181	0.442499
Q8NI36	WD repeat-containing protein 36 OS=Homo sapiens OX=9606 GN=WDR36 PE=1 SV=1	WDR36	0	0	5376.68	0	10840.2	0	0.337203	0.440946
Q8WUM0	Nuclear pore complex protein Nup133 OS=Homo sapiens OX=9606 GN=NUP133 PE=1 SV=2	NUP133	0	0	0	15052.3	11900.8	17272.3	0.291753	0.437153
P00761	Trypsin OS=Sus scrofa OX=9823 PE=1 SV=1		301606	221488	327294	243756	223879	233499	-0.259638	0.436949
Q9Y605	MORF4 family-associated protein 1 OS=Homo sapiens OX=9606 GN=MRFAP1 PE=1 SV=1	MRFAP1	0	0	15848	23565.8	17590.4	22126	0.401444	0.436606
Q9NS86	LanC-like protein 2 OS=Homo sapiens OX=9606 GN=LANCL2 PE=1 SV=1	LANCL2	21769.4	24697	40526.4	33022.9	33756.7	37006	0.306969	0.43595
Q9UEG4	Zinc finger protein 629 OS=Homo sapiens OX=9606 GN=ZNF629 PE=1 SV=2	ZNF629	0	0	0	12564.6	12500.6	22101.5	0.347087	0.4344
Q9BQP7	Mitochondrial genome maintenance exonuclease 1 OS=Homo sapiens OX=9606 GN=MGME1 PE=1 SV=1	MGME1	0	0	0	0	14811.7	21200.9	0.382675	0.434326
Q9Y2X0	Mediator of RNA polymerase II transcription subunit 16 OS=Homo sapiens OX=9606 GN=MED16 PE=1 SV=2	MED16	0	0	0	0	23809.7	0	0.333377	0.434249
Q15019	Septin-2 OS=Homo sapiens OX=9606 GN=SEPTIN2 PE=1 SV=1	SEPTIN2	16477.5	11127.3	18939.4	0	12541.8	11417.3	-0.339675	0.432754
P04075	Fructose-bisphosphate aldolase A OS=Homo sapiens OX=9606 GN=ALDOA PE=1 SV=2	ALDOA	28556	0	15265.5	9603.53	15899.6	22119.8	-0.476713	0.43128
Q16543	Hsp90 co-chaperone Cdc37 OS=Homo sapiens OX=9606 GN=CDC37 PE=1 SV=1	CDC37	0	17439.6	0	28068.8	22132.3	19882.4	0.406507	0.430196
Q96CB9	5-cytosine rRNA methyltransferase NSUN4 OS=Homo sapiens OX=9606 GN=NSUN4 PE=1 SV=2	NSUN4	17885.3	16983	32853.1	27146.2	22335.3	33569.3	0.342775	0.429768
O60281	Zinc finger protein 292 OS=Homo sapiens OX=9606 GN=ZNF292 PE=1 SV=3	ZNF292	0	0	0	15046	0	20210	0.367205	0.429396
P21912	Succinate dehydrogenase [ubiquinone] iron-sulfur subunit, mitochondrial OS=Homo sapiens OX=9606 GN=SDHB PE=1 SV=3	SDHB	29827.3	29843.4	52217.3	31341.7	24543.1	31622.8	-0.311403	0.428831
Q15545	Transcription initiation factor TFIID subunit 7 OS=Homo sapiens OX=9606 GN=TAF7 PE=1 SV=1	TAF7	0	0	0	14693	12604.1	15867.1	0.266937	0.426073
Q96T76	MMS19 nucleotide excision repair protein homolog OS=Homo sapiens OX=9606 GN=MMS19 PE=1 SV=2	MMS19	0	0	0	14741.8	11906.8	17420.5	0.286081	0.424341
O14734	Acyl-coenzyme A thioesterase 8 OS=Homo sapiens OX=9606 GN=ACOT8 PE=1 SV=1	ACOT8	22132.3	11705.9	22387.4	22259.5	22063.7	22782.5	0.315982	0.422302
Q9Y6E0	Serine/threonine-protein kinase 24 OS=Homo sapiens OX=9606 GN=STK24 PE=1 SV=1	STK24	0	0	0	15098.1	0	19745.4	0.357685	0.421685
P52799	Ephrin-B2 OS=Homo sapiens OX=9606 GN=EFNB2 PE=1 SV=1	EFNB2	17423.6	9188.53	36866	10412	0	0	-0.795505	0.421478
Q9BQ70	Ribosome quality control complex subunit TCF25 OS=Homo sapiens OX=9606 GN=TCF25 PE=1 SV=1	TCF25	0	0	0	12969.5	12373.9	20145.8	0.312886	0.420523
Q9BX40	Protein LSM14 homolog B OS=Homo sapiens OX=9606 GN=LSM14B PE=1 SV=1	LSM14B	0	0	0	14827.6	11592.1	18130.2	0.295191	0.420085
O95372	Acyl-protein thioesterase 2 OS=Homo sapiens OX=9606 GN=LYPLA2 PE=1 SV=1	LYPLA2	14404.9	16949.8	35257.6	28351.4	26336.9	24717.8	0.366764	0.419604
Q9Y4P1	Cysteine protease ATG4B OS=Homo sapiens OX=9606 GN=ATG4B PE=1 SV=2	ATG4B	12057.3	0	13471.9	16952.7	14080.2	15196.7	0.269717	0.417601
Q9Y2Y1	DNA-directed RNA polymerase III subunit RPC10 OS=Homo sapiens OX=9606 GN=POLR3K PE=1 SV=3	POLR3K	0	0	27446.5	47295.3	41952.3	27174.9	0.460952	0.417223
Q86YT6	E3 ubiquitin-protein ligase MIB1 OS=Homo sapiens OX=9606 GN=MIB1 PE=1 SV=1	MIB1	0	0	0	14710	11185.1	19893.8	0.318813	0.416744
A0A1B0GUS4	Ubiquitin-conjugating enzyme E2 L5 OS=Homo sapiens OX=9606 GN=UBE2L5 PE=1 SV=1	UBE2L5	0	0	0	21865.3	22527.6	8652.62	0.445766	0.411271
Q8N8S7	Protein enabled homolog OS=Homo sapiens OX=9606 GN=ENAH PE=1 SV=2	ENAH	0	0	16198	7947.62	0	15289.8	-0.555239	0.403447
O75380	NADH dehydrogenase [ubiquinone] iron-sulfur protein 6, mitochondrial OS=Homo sapiens OX=9606 GN=NDUFS6 PE=1 SV=1	NDUFS6	25033.3	12939.6	54425.9	12413.7	16049.2	28664.2	-0.542086	0.401947
Q6NZY4	Zinc finger CCHC domain-containing protein 8 OS=Homo sapiens OX=9606 GN=ZCCHC8 PE=1 SV=2	ZCCHC8	0	0	0	0	15907.1	17604.4	0.327591	0.401674
Q92621	Nuclear pore complex protein Nup205 OS=Homo sapiens OX=9606 GN=NUP205 PE=1 SV=3	NUP205	0	0	17841.2	22567.7	20544.4	25987.2	0.361725	0.39899
Q8IX90	Spindle and kinetochore-associated protein 3 OS=Homo sapiens OX=9606 GN=SKA3 PE=1 SV=2	SKA3	0	0	0	15937.7	17480.4	0	0.325116	0.398129
Q9Y5Y2	Cytosolic Fe-S cluster assembly factor NUBP2 OS=Homo sapiens OX=9606 GN=NUBP2 PE=1 SV=1	NUBP2	0	0	14842	20138.9	17476.4	19106.5	0.346797	0.394414
Q7Z333	Probable helicase senataxin OS=Homo sapiens OX=9606 GN=SETX PE=1 SV=4	SETX	0	32015	136237	105608	84632.3	106756	0.57597	0.394239
Q99460	26S proteasome non-ATPase regulatory subunit 1 OS=Homo sapiens OX=9606 GN=PSMD1 PE=1 SV=2	PSMD1	0	0	0	14000.4	15582.3	12959.3	0.248374	0.39407
Q8N3J9	Zinc finger protein 664 OS=Homo sapiens OX=9606 GN=ZNF664 PE=1 SV=1	ZNF664	0	0	0	0	16263.8	16933.4	0.319569	0.392082
Q8NB37	Glutamine amidotransferase-like class 1 domain-containing protein 1 OS=Homo sapiens OX=9606 GN=GATD1 PE=1 SV=1	GATD1	7957.9	0	0	15151.7	0	0	0.309672	0.39149
Q86U90	Threonylcarbamoyl-AMP synthase OS=Homo sapiens OX=9606 GN=YRDC PE=1 SV=1	YRDC	22876.6	16424	38911.4	35996.4	25726.7	32106.7	0.341373	0.390842
O60934	Nibrin OS=Homo sapiens OX=9606 GN=NBN PE=1 SV=1	NBN	0	0	12655.1	16277.5	15199.5	16588.8	0.339322	0.389898
Q9H0S4	Probable ATP-dependent RNA helicase DDX47 OS=Homo sapiens OX=9606 GN=DDX47 PE=1 SV=1	DDX47	0	0	0	14418.6	11623.9	17877.8	0.276316	0.387518
Q8NFH3	Nucleoporin Nup43 OS=Homo sapiens OX=9606 GN=NUP43 PE=1 SV=1	NUP43	0	0	9652.64	18030.8	9181.32	14415	0.469271	0.38677
Q9UHK0	FMR1-interacting protein NUFIP1 OS=Homo sapiens OX=9606 GN=NUFIP1 PE=1 SV=2	NUFIP1	0	0	0	0	0	22506.5	0.306309	0.385621
Q16181	Septin-7 OS=Homo sapiens OX=9606 GN=SEPTIN7 PE=1 SV=2	SEPTIN7	0	0	11903.9	15072.2	14234.8	15846.7	0.337067	0.385077
Q9H2C2	Protein ARV1 OS=Homo sapiens OX=9606 GN=ARV1 PE=1 SV=1	ARV1	0	0	0	14985.1	0	18757.1	0.329379	0.384922
Q9UBX3	Mitochondrial dicarboxylate carrier OS=Homo sapiens OX=9606 GN=SLC25A10 PE=1 SV=2	SLC25A10	38869.8	0	0	63596.2	0	43804.1	0.441354	0.384419
Q15645	Pachytene checkpoint protein 2 homolog OS=Homo sapiens OX=9606 GN=TRIP13 PE=1 SV=2	TRIP13	0	19712.5	19458.6	22986.3	21829.6	24992.7	0.24643	0.384419
O14974	Protein phosphatase 1 regulatory subunit 12A OS=Homo sapiens OX=9606 GN=PPP1R12A PE=1 SV=1	PPP1R12A	0	0	0	14089.6	12291.8	16523.9	0.254211	0.382316
O00422	Histone deacetylase complex subunit SAP18 OS=Homo sapiens OX=9606 GN=SAP18 PE=1 SV=1	SAP18	0	10170.6	25775.8	30611	17724.7	0	0.524693	0.379523
Q96F45	Zinc finger protein 503 OS=Homo sapiens OX=9606 GN=ZNF503 PE=1 SV=1	ZNF503	17683.2	11776.8	20387.8	29466.5	15140.7	0	0.383409	0.378558
Q8NFH5	Nucleoporin NUP35 OS=Homo sapiens OX=9606 GN=NUP35 PE=1 SV=1	NUP35	0	0	25212.4	21759.2	18618.2	19647.8	-0.33656	0.378558
Q9Y4C2	TRPM8 channel-associated factor 1 OS=Homo sapiens OX=9606 GN=TCAF1 PE=1 SV=3	TCAF1	14430.5	15138.4	19419.7	20268.3	21803.1	15778	0.238939	0.378515
Q10713	Mitochondrial-processing peptidase subunit alpha OS=Homo sapiens OX=9606 GN=PMPCA PE=1 SV=2	PMPCA	46853.1	63926	64277	59596.1	51297.5	36161.2	-0.266766	0.377739
Q9UHF1	Epidermal growth factor-like protein 7 OS=Homo sapiens OX=9606 GN=EGFL7 PE=1 SV=3	EGFL7	0	0	0	9905.83	18111	18494.2	0.325347	0.37618
Q96AB3	Isochorismatase domain-containing protein 2 OS=Homo sapiens OX=9606 GN=ISOC2 PE=1 SV=1	ISOC2	31656.3	23395.8	98574.1	29788.9	30105	30543.3	-0.471439	0.374499
Q96HC4	PDZ and LIM domain protein 5 OS=Homo sapiens OX=9606 GN=PDLIM5 PE=1 SV=5	PDLIM5	0	0	0	12493.1	14450.2	15459.6	0.242158	0.374232
Q9UGU0	Transcription factor 20 OS=Homo sapiens OX=9606 GN=TCF20 PE=1 SV=3	TCF20	0	0	0	0	13736.4	22045.1	0.36521	0.370717
Q0VDF9	Heat shock 70 kDa protein 14 OS=Homo sapiens OX=9606 GN=HSPA14 PE=1 SV=1	HSPA14	0	0	0	0	15319	17704.3	0.312197	0.370717
Q99626	Homeobox protein CDX-2 OS=Homo sapiens OX=9606 GN=CDX2 PE=1 SV=3	CDX2	0	0	0	10683.6	14901	19824.3	0.301275	0.36914
P14923	Junction plakoglobin OS=Homo sapiens OX=9606 GN=JUP PE=1 SV=3	JUP	8675.44	4392.83	29565.6	13531.4	22580.1	12830.5	0.599597	0.368674
P17544	Cyclic AMP-dependent transcription factor ATF-7 OS=Homo sapiens OX=9606 GN=ATF7 PE=1 SV=3	ATF7	0	0	19899.9	23943.8	23357.5	28259	0.334653	0.367895
O95104	SR-related and CTD-associated factor 4 OS=Homo sapiens OX=9606 GN=SCAF4 PE=1 SV=3	SCAF4	0	0	0	19773.5	15898.8	10240.5	0.31084	0.367267
O43719	17S U2 SnRNP complex component HTATSF1 OS=Homo sapiens OX=9606 GN=HTATSF1 PE=1 SV=1	HTATSF1	0	0	0	13361.1	11835	18876.2	0.274475	0.367267
Q8N999	RNA ligase 1 OS=Homo sapiens OX=9606 GN=RLIG1 PE=1 SV=2	RLIG1	0	0	0	13954.5	14204.2	13690.3	0.228648	0.367267
Q9Y6X8	Zinc fingers and homeoboxes protein 2 OS=Homo sapiens OX=9606 GN=ZHX2 PE=1 SV=1	ZHX2	0	0	9131.74	10752.5	0	13317.7	0.390052	0.364368
Q9Y314	Nitric oxide synthase-interacting protein OS=Homo sapiens OX=9606 GN=NOSIP PE=1 SV=1	NOSIP	50033.9	39661.2	42987	61718.7	59478.1	38927.9	0.24811	0.364346
P61201	COP9 signalosome complex subunit 2 OS=Homo sapiens OX=9606 GN=COPS2 PE=1 SV=1	COPS2	0	0	0	18364.9	10565.4	15837.7	0.288475	0.363533
Q8TEX9	Importin-4 OS=Homo sapiens OX=9606 GN=IPO4 PE=1 SV=2	IPO4	127983	140877	160047	103634	99612.1	164758	-0.254213	0.362994
Q15042	Rab3 GTPase-activating protein catalytic subunit OS=Homo sapiens OX=9606 GN=RAB3GAP1 PE=1 SV=3	RAB3GAP1	0	0	0	15478.6	0	17172.6	0.302516	0.360978
Q04323	UBX domain-containing protein 1 OS=Homo sapiens OX=9606 GN=UBXN1 PE=1 SV=2	UBXN1	29570.8	21156.3	36306.4	36673.2	34946.7	29791	0.249759	0.359865
P08754	Guanine nucleotide-binding protein G(i) subunit alpha-3 OS=Homo sapiens OX=9606 GN=GNAI3 PE=1 SV=3	GNAI3	0	0	12406	15940.4	14017.1	16810.3	0.325364	0.358753
Q96I59	Asparaginyl-tRNA synthetase OS=Homo sapiens OX=9606 GN=NARS2 PE=1 SV=3	NARS2	13692.7	0	21397.6	0	0	0	-0.349342	0.358698
P05787	Keratin, type II cytoskeletal 8 OS=Homo sapiens OX=9606 GN=KRT8 PE=1 SV=7	KRT8	0	0	15112.3	14029.3	7194.25	13212.9	-0.457285	0.358685
O95202	Mitochondrial proton/calcium exchanger protein OS=Homo sapiens OX=9606 GN=LETM1 PE=1 SV=1	LETM1	13991.8	13916.1	13793.1	0	0	0	-0.223679	0.358372
Q9H0W5	Coiled-coil domain-containing protein 8 OS=Homo sapiens OX=9606 GN=CCDC8 PE=1 SV=2	CCDC8	0	49479.3	34516.4	32826.3	28529.1	41645.4	-0.285239	0.35747
[truncated: 580 more rows]
