# Supplementary material for: USP7 deubiquitinase stabilizes FAN1 to support DNA crosslink repair and suppress CAG repeat expansion
Source: Nat Commun. 2026 Mar 6;17:3551. doi: 10.1038/s41467-026-70051-9 (PMC13086964; doi:10.1038/s41467-026-70051-9)
Supplement: Supplementary file 6 — Source Data [file 41467_2026_70051_MOESM6_ESM.zip]

Archive with 2 entries (2 files):
- Source_Data_GC_reduced_updated.xlsx
- __MACOSX/._Source_Data_GC_reduced_updated.xlsx
